# Supplementary material for: Glucocorticoid-Induced Reversal of Interleukin-1β-Stimulated Inflammatory Gene Expression in Human Oviductal Cells
Source: PLoS One. 2014 May 21;9(5):e97997. doi: 10.1371/journal.pone.0097997 (PMC4029821; doi:10.1371/journal.pone.0097997)
Supplement: Table S1 — Annotation of Genes in Venn diagram shown in Figure 2 . (XLSX) [file pone.0097997.s001.xlsx]

## Sheet: 974 genes
ID	Description	logFC [IL1BvsCON]	adj.P.Value [IL1BvsCON]	logFC [DEXvsCONT]	adj.P.Value [DEXvsCONT]	logFC [IL1BDEXvsCONT]	adj.P.Value [IL1BDEXvsCONT]	adj.P.Val [ANOVA]
SCNN1A	sodium channel, nonvoltage-gated 1 alpha (SCNN1A), mRNA.	0	1	19.0091	4.52987e-21	18.7095	5.51e-21	9.3e-22
TACC2	transforming, acidic coiled-coil containing protein 2 (TACC2), transcript variant 4, mRNA.	-0.0531623	0.853253	3.04173	1.59672e-10	3.34264	5.04e-11	1.48e-11
PLD5	phospholipase D family, member 5 (PLD5), mRNA.	-0.725189	0.0139837	2.58905	2.7114e-08	2.25306	8.59e-08	1.73e-09
LAMA4	laminin, alpha 4 (LAMA4), mRNA.	-0.291562	0.278463	-2.10936	1.89774e-07	-2.59997	1.98e-08	2.26e-08
ADAMTS1	ADAM metallopeptidase with thrombospondin type 1 motif, 1 (ADAMTS1), mRNA.	-0.398442	0.0752459	-1.81705	1.87034e-07	-2.19094	1.98e-08	2.5e-08
MMP10	matrix metallopeptidase 10 (stromelysin 2) (MMP10), mRNA.	0.215666	0.647565	-3.17257	2.54885e-07	-2.95336	4.47e-07	5.09e-08
SHROOM2	shroom family member 2 (SHROOM2), mRNA.	0.195962	0.370458	1.574	3.40173e-07	1.78979	8.59e-08	5.86e-08
MUC1	mucin 1, cell surface associated (MUC1), transcript variant 6, mRNA.	-0.418146	0.11953	1.92488	3.40173e-07	1.46059	3.44e-06	5.9e-08
IL1B	interleukin 1, beta (IL1B), mRNA.	0.552568	0.0574107	-1.89901	9.4797e-07	-1.44736	8.56e-06	1.2e-07
ADRA1B	adrenergic, alpha-1B-, receptor (ADRA1B), mRNA.	0.114996	0.796667	2.3634	5.58863e-07	2.29624	7.73e-07	1.66e-07
IER3	immediate early response 3 (IER3), mRNA.	0.158993	0.341959	-1.04783	1.06492e-06	-0.81741	8.34e-06	2.73e-07
TMOD1	tropomodulin 1 (TMOD1), mRNA.	-0.221836	0.33533	1.38809	1.57413e-06	1.22705	3.88e-06	2.73e-07
KRT6A	keratin 6A (KRT6A), mRNA.	-0.941446	0.188971	4.25782	1.81421e-06	3.31412	1.32e-05	3.17e-07
VARS2	valyl-tRNA synthetase 2, mitochondrial (putative) (VARS2), nuclear gene encoding mitochondrial protein, mRNA.	-0.101511	0.756677	1.69794	9.4797e-07	1.2411	1.21e-05	4.17e-07
DUSP1	dual specificity phosphatase 1 (DUSP1), mRNA.	0.0609552	0.880249	1.51052	3.32797e-06	1.78438	8.69e-07	4.17e-07
FKBP5	FK506 binding protein 5 (FKBP5), mRNA.	-0.098273	0.706605	1.29887	1.93153e-06	1.13882	5.87e-06	5.21e-07
FEZ1	fasciculation and elongation protein zeta 1 (zygin I) (FEZ1), transcript variant 2, mRNA.	0.701807	0.102852	-2.38433	2.80838e-06	-1.2902	0.000346527	7.27e-07
HSF2BP	heat shock transcription factor 2 binding protein (HSF2BP), mRNA.	0.124941	0.546715	1.09392	2.80838e-06	1.13861	2.21e-06	9.54e-07
EBI3	Epstein-Barr virus induced 3 (EBI3), mRNA.	0.459928	0.0295151	0.790671	9.94229e-05	1.53187	3.04e-07	1e-06
TRIML2	tripartite motif family-like 2 (TRIML2), mRNA.	0.631995	0.0157302	-1.03009	3.39918e-05	-0.668741	0.000701803	1.1e-06
BIRC3	baculoviral IAP repeat-containing 3 (BIRC3), transcript variant 1, mRNA.	-0.281615	0.11953	0.787004	2.9027e-05	0.775112	2.47e-05	1.21e-06
TMEM200A	transmembrane protein 200A (TMEM200A), mRNA.	-0.370873	0.103947	-1.00205	2.63935e-05	-1.49458	7.73e-07	1.63e-06
SLCO2A1	solute carrier organic anion transporter family, member 2A1 (SLCO2A1), mRNA.	-0.379488	0.0752459	1.0387	1.26449e-05	0.601489	0.000688451	1.63e-06
TSC22D3	TSC22 domain family, member 3 (TSC22D3), transcript variant 3, mRNA.	0.510356	0.22696	2.1868	5.49802e-06	2.48044	2.02e-06	1.63e-06
FAM46B	family with sequence similarity 46, member B (FAM46B), mRNA.	0.0163173	0.961277	1.11838	2.44862e-06	0.810698	3.25e-05	1.71e-06
C7ORF10	chromosome 7 open reading frame 10 (C7orf10), mRNA.	0.396686	0.0351723	1.11457	1.92652e-06	0.983348	5.34e-06	2.77e-06
IL17C	interleukin 17C (IL17C), mRNA.	1.21754	0.00120737	-0.057493	0.77834	1.44676	6.83e-06	2.77e-06
C4ORF26	chromosome 4 open reading frame 26 (C4orf26), mRNA.	0.347007	0.278463	-1.491	1.6715e-05	-1.12583	0.000106456	2.77e-06
LOC100216001	hypothetical LOC100216001 (LOC100216001), non-coding RNA.	-0.427078	0.15968	-0.852049	0.000828048	-1.90358	1.03e-06	3.06e-06
TNFRSF19	tumor necrosis factor receptor superfamily, member 19 (TNFRSF19), transcript variant 1, mRNA.	0.0229463	0.948447	-1.00013	1.57229e-05	-0.951246	1.74e-05	3.39e-06
ODZ4	odz, odd Oz/ten-m homolog 4 (Drosophila) (ODZ4), mRNA.	-0.16176	0.685303	1.6015	1.69962e-05	1.38578	3.73e-05	3.75e-06
NRCAM	neuronal cell adhesion molecule (NRCAM), transcript variant 2, mRNA.	0.0326742	0.922308	0.958344	2.61518e-05	1.02997	1.05e-05	4.09e-06
NTNG1	netrin G1 (NTNG1), transcript variant 3, mRNA.	0.0964304	0.602182	-0.638162	0.000100065	-0.77566	1.48e-05	4.39e-06
GPR110	G protein-coupled receptor 110 (GPR110), transcript variant 2, mRNA.	0.346917	0.108486	-0.762003	0.000166388	-0.754315	0.000109855	4.61e-06
MAMDC2	MAM domain containing 2 (MAMDC2), mRNA.	-0.553936	0.0198282	-0.586247	0.00143826	-1.37927	1.16e-06	4.87e-06
CDH5	cadherin 5, type 2, VE-cadherin (vascular epithelium) (CDH5), mRNA.	-0.0638606	0.832747	-0.682908	0.000442276	-1.20405	3.46e-06	4.87e-06
PKIA	protein kinase (cAMP-dependent, catalytic) inhibitor alpha (PKIA), transcript variant 6, mRNA.	-0.183245	0.309369	-0.683941	9.32504e-05	-0.995775	3.22e-06	4.87e-06
CAMK2N1	calcium/calmodulin-dependent protein kinase II inhibitor 1 (CAMK2N1), mRNA.	-0.594204	0.0231752	0.913492	0.000126633	0.380363	0.0262992	5.05e-06
FSTL3	follistatin-like 3 (secreted glycoprotein) (FSTL3), mRNA.	0.406592	0.0509307	1.11865	4.44735e-06	1.02414	8.82e-06	5.48e-06
PSORS1C3	psoriasis susceptibility 1 candidate 3 (non-protein coding) (PSORS1C3), non-coding RNA. XM_001723557	-0.0184	0.964595	1.04689	2.63935e-05	0.954122	3.63e-05	6.44e-06
SERPINE1	serpin peptidase inhibitor, clade E (nexin, plasminogen activator inhibitor type 1), member 1 (SERPINE1), mRNA.	-0.293936	0.456029	1.54906	6.36589e-05	1.41699	7.62e-05	6.44e-06
PTGER2	prostaglandin E receptor 2 (subtype EP2), 53kDa (PTGER2), mRNA.	-0.433743	0.474206	2.49066	3.98314e-05	2.06807	0.000111432	6.44e-06
CST3	cystatin C (CST3), mRNA.	-0.00568825	0.99179	1.15564	2.9027e-05	1.04944	4.2e-05	8.22e-06
SAA1	serum amyloid A1 (SAA1), transcript variant 2, mRNA.	0.0585291	0.901141	1.20333	9.32504e-05	1.4343	1.5e-05	8.99e-06
LTB	lymphotoxin beta (TNF superfamily, member 3) (LTB), transcript variant 1, mRNA.	-0.814489	0.0217132	-0.884897	0.00142659	-1.91939	2.38e-06	1.02e-05
DMBT1	deleted in malignant brain tumors 1 (DMBT1), transcript variant 3, mRNA.	0.844459	0.080915	1.71134	0.000176817	2.66876	3.44e-06	1.03e-05
CYGB	cytoglobin (CYGB), mRNA.	-0.179288	0.292277	0.650701	9.30001e-05	0.501047	0.000408315	1.06e-05
CES1	carboxylesterase 1 (monocyte/macrophage serine esterase 1) (CES1), transcript variant 1, mRNA.	0.805593	0.00287514	-0.0620734	0.682426	0.883124	3.67e-05	1.19e-05
PRSS23	protease, serine, 23 (PRSS23), mRNA.	-0.641238	0.0272246	-0.555098	0.00824007	-1.52557	3.42e-06	1.36e-05
KLF9	Kruppel-like factor 9 (KLF9), mRNA.	0.0534651	0.924295	1.42813	7.30418e-05	1.42758	4.2e-05	1.6e-05
PTGS2	prostaglandin-endoperoxide synthase 2 (prostaglandin G/H synthase and cyclooxygenase) (PTGS2), mRNA.	1.1002	0.029127	-1.57033	0.00035266	-0.0112125	0.974453	1.66e-05
PON2	paraoxonase 2 (PON2), transcript variant 1, mRNA.	0.0384605	0.894106	0.713752	0.000100065	0.770601	3.58e-05	1.95e-05
PLD1	phospholipase D1, phosphatidylcholine-specific (PLD1), mRNA.	0.347112	0.0894645	-0.685894	0.00025176	-0.366993	0.0116869	2.05e-05
ENC1	ectodermal-neural cortex (with BTB-like domain) (ENC1), mRNA.	-0.195154	0.519308	-0.935223	0.000331908	-1.34233	1.32e-05	2.1e-05
SPOCK1	sparc/osteonectin, cwcv and kazal-like domains proteoglycan (testican) 1 (SPOCK1), mRNA.	-0.195367	0.41187	-0.745723	0.000379142	-1.12278	1.08e-05	2.1e-05
MMP1	matrix metallopeptidase 1 (interstitial collagenase) (MMP1), mRNA.	-0.0296526	0.979936	-2.29055	9.18341e-05	-2.16672	7.82e-05	2.27e-05
IL23A	interleukin 23, alpha subunit p19 (IL23A), mRNA.	0.708862	0.0512036	-0.969338	0.00147768	-0.870096	0.00220421	2.27e-05
COL8A1	collagen, type VIII, alpha 1 (COL8A1), transcript variant 1, mRNA.	0.0786972	0.858955	1.06205	0.000177071	1.22835	3.58e-05	2.65e-05
ZNF323	zinc finger protein 323 (ZNF323), transcript variant 2, mRNA.	0.00155596	0.99911	-1.20402	7.46724e-05	-1.01329	0.000170617	2.7e-05
CD44	CD44 molecule (Indian blood group) (CD44), transcript variant 1, mRNA.	0.364197	0.0595067	-0.62754	0.00035266	-0.141249	0.251571	2.96e-05
C20ORF75	chromosome 20 open reading frame 75 (C20orf75), mRNA.	-0.420464	0.0806968	-0.570003	0.00310892	-1.21768	6.83e-06	2.96e-05
LACTB2	lactamase, beta 2 (LACTB2), mRNA.	0.121863	0.487278	0.612984	0.000143837	0.720837	2.81e-05	2.96e-05
WDR69	WD repeat domain 69 (WDR69), mRNA.	-0.0340791	0.955657	1.37422	0.000100065	1.19221	0.000190432	3.22e-05
FGF2	fibroblast growth factor 2 (basic) (FGF2), mRNA.	0.387124	0.161837	-0.899012	0.000296923	-0.46999	0.0148972	3.69e-05
UGT2B10	UDP glucuronosyltransferase 2 family, polypeptide B10 (UGT2B10), mRNA.	-0.352402	0.120355	0.524438	0.0035472	0.629001	0.00071714	3.98e-05
SLCO2B1	solute carrier organic anion transporter family, member 2B1 (SLCO2B1), mRNA.	0.180082	0.359717	0.61206	0.000375875	0.853444	1.98e-05	3.98e-05
SLPI	secretory leukocyte peptidase inhibitor (SLPI), mRNA.	0.0943018	0.795807	0.862637	0.000454963	1.1522	3.5e-05	3.98e-05
COL13A1	collagen, type XIII, alpha 1 (COL13A1), transcript variant 19, mRNA.	0.320497	0.485612	-1.49115	0.00025176	-1.2257	0.000732415	4.1e-05
LOC728454	PREDICTED: similar to Beta-defensin 2 precursor (BD-2) (hBD-2) (Defensin, beta 2) (Skin-antimicrobial peptide 1) (SAP1) (LOC728454), mRNA.	0.687115	0.0345847	-0.828326	0.00190651	0.370248	0.0801571	4.1e-05
TNFRSF11B	tumor necrosis factor receptor superfamily, member 11b (TNFRSF11B), mRNA.	0.0077598	0.992502	-1.68392	0.000109829	-1.41434	0.000271989	4.44e-05
SPARC	secreted protein, acidic, cysteine-rich (osteonectin) (SPARC), mRNA.	-0.0835012	0.839243	-0.632435	0.00552574	-1.26	2.66e-05	4.91e-05
REPS2	PREDICTED: RALBP1 associated Eps domain containing 2 (REPS2), mRNA.	0.177863	0.502441	0.955922	0.000100065	0.933164	7.62e-05	5.07e-05
LOC653061	PREDICTED: similar to golgi autoantigen, golgin subfamily a, 8A (LOC653061), mRNA.	0.262387	0.222245	-0.714462	0.000246382	-0.191319	0.156428	5.27e-05
NHS	PREDICTED: Nance-Horan syndrome (congenital cataracts and dental anomalies), transcript variant 3 (NHS), mRNA.	-0.284508	0.374783	-1.00213	0.000379279	-1.3354	2.9e-05	5.27e-05
MAP2K1	mitogen-activated protein kinase kinase 1 (MAP2K1), mRNA.	0.146898	0.388822	0.636843	0.000100065	0.636354	6.78e-05	5.27e-05
GJB2	gap junction protein, beta 2, 26kDa (GJB2), mRNA.	0.747646	0.0101097	-0.393201	0.0285795	0.356381	0.0357345	5.31e-05
MT1F	metallothionein 1F (MT1F), mRNA.	0.236127	0.374097	0.840723	0.000351187	1.09108	3.12e-05	5.37e-05
IGDCC4	immunoglobulin superfamily, DCC subclass, member 4 (IGDCC4), mRNA.	0.388707	0.300142	-1.28597	0.000200864	-0.467478	0.0574912	5.55e-05
S100A9	S100 calcium binding protein A9 (calgranulin B) (S100A9), mRNA.	1.18606	0.0157302	-0.960062	0.00604444	0.127945	0.672695	5.62e-05
ANTXR2	anthrax toxin receptor 2 (ANTXR2), mRNA.	-0.200216	0.369162	-0.573516	0.00152949	-0.953381	2.22e-05	5.63e-05
HBEGF	heparin-binding EGF-like growth factor (HBEGF), mRNA.	0.179916	0.459892	-0.677293	0.000827707	-0.709282	0.000400643	5.63e-05
GRK5	G protein-coupled receptor kinase 5 (GRK5), mRNA.	0.152386	0.474152	-0.711746	0.000212586	-0.447054	0.00394056	5.63e-05
GPD1L	glycerol-3-phosphate dehydrogenase 1-like (GPD1L), mRNA.	0.144267	0.459892	0.578189	0.00048442	0.786791	3.4e-05	5.63e-05
DEFB4	defensin, beta 4 (DEFB4), mRNA.	0.689067	0.0345847	-0.76124	0.00329339	0.388902	0.0687484	5.63e-05
KLHL13	kelch-like 13 (Drosophila) (KLHL13), mRNA.	-0.210689	0.361463	-0.513882	0.00400379	-0.998296	2.03e-05	5.85e-05
IRAK3	interleukin-1 receptor-associated kinase 3 (IRAK3), mRNA.	0.418516	0.117436	0.746164	0.000877312	1.19466	1.66e-05	5.85e-05
CXCL6	chemokine (C-X-C motif) ligand 6 (granulocyte chemotactic protein 2) (CXCL6), mRNA.	0.64561	0.0132426	-0.221302	0.143192	0.595253	0.00110689	6.21e-05
FOXA1	forkhead box A1 (FOXA1), mRNA.	0.16662	0.38147	-0.607572	0.000351187	-0.411766	0.00369822	6.21e-05
C15ORF48	chromosome 15 open reading frame 48 (C15orf48), transcript variant 1, mRNA.	0.41857	0.0504297	-0.54374	0.00202905	0.163137	0.228851	6.34e-05
FGFRL1	fibroblast growth factor receptor-like 1 (FGFRL1), transcript variant 2, mRNA.	0.4332	0.0139837	-0.30675	0.0107302	0.0640494	0.541878	6.38e-05
WFS1	Wolfram syndrome 1 (wolframin) (WFS1), mRNA.	0.231463	0.312714	-0.57775	0.00202905	-0.643933	0.000646864	6.46e-05
SPNS2	PREDICTED: spinster homolog 2 (Drosophila) (SPNS2), mRNA.	-0.254574	0.394959	-0.88902	0.00055512	-1.21517	3.58e-05	6.65e-05
AFAP1	actin filament associated protein 1 (AFAP1), transcript variant 1, mRNA.	-0.127968	0.521556	-0.674297	0.000175486	-0.679799	0.000101323	6.84e-05
PI3	peptidase inhibitor 3, skin-derived (SKALP) (PI3), mRNA.	1.17705	0.0132426	0.225394	0.41286	1.66119	4.43e-05	7.18e-05
FRMD4A	FERM domain containing 4A (FRMD4A), mRNA.	-0.195516	0.370458	-0.627378	0.000677874	-0.876972	3.58e-05	7.32e-05
LOC100132240	PREDICTED: misc_RNA (LOC100132240), miscRNA.	0.112901	0.8279	1.18901	0.00043256	1.36238	0.000101323	7.55e-05
NTM	neurotrimin (NTM), transcript variant 2, mRNA.	-0.315977	0.290957	-1.04093	0.000177071	-1.11663	6.78e-05	7.62e-05
IL1A	interleukin 1, alpha (IL1A), mRNA.	0.0246739	0.945849	-0.684292	0.000449281	-0.704756	0.000242776	7.62e-05
YPEL5	yippee-like 5 (Drosophila) (YPEL5), mRNA.	0.0754949	0.716807	-0.409552	0.00311559	-0.589185	0.000144903	7.62e-05
ITGB8	integrin, beta 8 (ITGB8), mRNA.	0.219425	0.418109	-0.845192	0.000392978	-0.577422	0.00399224	7.62e-05
LHX6	LIM homeobox 6 (LHX6), transcript variant 2, mRNA.	0.0163088	0.966085	0.729362	0.000311711	0.708738	0.000242776	7.62e-05
UBXN6	UBX domain protein 6 (UBXN6), mRNA.	0.133928	0.468089	-0.425867	0.00309496	-0.556463	0.000297528	7.64e-05
RAB38	RAB38, member RAS oncogene family (RAB38), mRNA.	0.682788	0.0101097	-0.0614835	0.692725	0.680398	0.000346527	7.66e-05
TNF	tumor necrosis factor (TNF superfamily, member 2) (TNF), mRNA.	-0.0189923	0.966726	-0.693852	0.00221128	-1.02879	7.62e-05	8.05e-05
CDKN1C	cyclin-dependent kinase inhibitor 1C (p57, Kip2) (CDKN1C), mRNA.	0.173839	0.567523	-0.927251	0.000296923	-0.576896	0.00535094	8.68e-05
LOX	lysyl oxidase (LOX), mRNA.	0.186738	0.534601	0.720641	0.00202905	1.131	4.2e-05	9e-05
TRNP1	TMF1-regulated nuclear protein 1 (TRNP1), mRNA.	-0.509406	0.0558728	0.668448	0.00221128	0.079365	0.660161	9.6e-05
SLC1A3	solute carrier family 1 (glial high affinity glutamate transporter), member 3 (SLC1A3), mRNA.	-0.273918	0.252859	0.640189	0.00132393	0.481706	0.00578174	0.000105539
NMT2	N-myristoyltransferase 2 (NMT2), mRNA.	-0.0651732	0.786155	-0.462851	0.00226976	-0.693223	7.53e-05	0.000114999
BRSK1	BR serine/threonine kinase 1 (BRSK1), mRNA.	0.370519	0.262416	-0.781907	0.0030128	-0.774907	0.00231058	0.000120858
CES2	carboxylesterase 2 (intestine, liver) (CES2), transcript variant 1, mRNA.	0.358505	0.106442	0.35186	0.0261108	0.927379	2.9e-05	0.000124875
LRRN4	leucine rich repeat neuronal 4 (LRRN4), mRNA.	-0.375513	0.127796	-0.536322	0.00507616	-1.03666	2.93e-05	0.000125294
PTPN20	PREDICTED: protein tyrosine phosphatase, non-receptor type 20 (PTPN20), mRNA.	0.508023	0.032223	-0.441558	0.0112311	0.252985	0.0949705	0.000132002
CFTR	cystic fibrosis transmembrane conductance regulator (ATP-binding cassette sub-family C, member 7) (CFTR), mRNA.	0.030029	0.966726	-1.34481	0.000459043	-1.25071	0.000591819	0.000134101
ABHD5	abhydrolase domain containing 5 (ABHD5), mRNA.	0.274662	0.232364	0.835817	0.000142312	0.74929	0.000205108	0.00014449
LOC651524	PREDICTED: similar to integrin alpha X precursor (LOC651524), mRNA.	0.302326	0.17049	-0.594289	0.0011527	-0.0894501	0.52691	0.000145267
BEND7	BEN domain containing 7 (BEND7), transcript variant 2, mRNA.	0.122312	0.725359	-0.88018	0.000454963	-0.653624	0.00283034	0.00014625
FUCA1	fucosidase, alpha-L- 1, tissue (FUCA1), mRNA.	0.215532	0.318768	0.668976	0.000418324	0.768265	9.66e-05	0.000150918
WDR40B	WD repeat domain 40B (WDR40B), mRNA.	-0.00537668	0.99179	0.74887	0.000459043	0.680769	0.000703561	0.00015864
UGT2B11	UDP glucuronosyltransferase 2 family, polypeptide B11 (UGT2B11), mRNA.	-0.213381	0.346085	0.52409	0.0032493	0.538281	0.0020043	0.000159382
FLJ12684	hypothetical protein FLJ12684 (FLJ12684), mRNA. XR_001254	0.114373	0.60008	0.597421	0.000521481	0.662187	0.000170617	0.000167077
FBXO2	F-box protein 2 (FBXO2), mRNA.	-0.153269	0.519308	-0.746571	0.000296923	-0.707628	0.00027397	0.000169497
CTSL2	cathepsin L2 (CTSL2), mRNA.	-0.120603	0.594914	0.635015	0.000459043	0.38434	0.00984837	0.0001727
FOXC1	forkhead box C1 (FOXC1), mRNA.	0.0121221	0.976909	0.50749	0.00440976	0.775291	0.000144903	0.0001727
CCL20	chemokine (C-C motif) ligand 20 (CCL20), mRNA.	0.434285	0.0345847	0.486659	0.00307734	0.835446	3.58e-05	0.00018155
PTPRK	protein tyrosine phosphatase, receptor type, K (PTPRK), mRNA.	0.179434	0.309369	-0.459337	0.00151362	-0.311119	0.0121968	0.000182611
CD69	CD69 molecule (CD69), mRNA.	0.218827	0.642864	-1.2876	0.000459043	-0.767466	0.0105513	0.000191197
IL1F9	interleukin 1 family, member 9 (IL1F9), mRNA.	0.4912	0.0610819	-0.557228	0.00626188	0.17086	0.308317	0.000192439
SPRY2	sprouty homolog 2 (Drosophila) (SPRY2), mRNA.	-0.146278	0.421335	-0.546391	0.000481715	-0.605905	0.000156231	0.000192439
PHF15	PHD finger protein 15 (PHF15), mRNA.	-0.0999943	0.588705	0.526216	0.000416721	0.231755	0.0412655	0.000192439
SOCS2	suppressor of cytokine signaling 2 (SOCS2), mRNA.	-0.156881	0.652781	-0.766574	0.00220141	-1.0748	0.000111432	0.00019369
SAP30	Sin3A-associated protein, 30kDa (SAP30), mRNA.	0.305806	0.15968	0.538568	0.00210404	0.828261	5.4e-05	0.000206266
NFKBIE	nuclear factor of kappa light polypeptide gene enhancer in B-cells inhibitor, epsilon (NFKBIE), mRNA.	-0.470913	0.039996	0.450653	0.00956487	-0.035595	0.820787	0.000209848
ACSL1	acyl-CoA synthetase long-chain family member 1 (ACSL1), mRNA.	-0.31228	0.11855	0.374392	0.0111929	0.340274	0.0148972	0.000211261
CTGF	connective tissue growth factor (CTGF), mRNA.	-0.214876	0.359053	-0.433738	0.0113032	-0.875874	6.16e-05	0.000214605
PPP1R14C	protein phosphatase 1, regulatory (inhibitor) subunit 14C (PPP1R14C), mRNA.	0.140121	0.6432	0.907011	0.00025176	0.712329	0.00101636	0.00021756
TSPAN12	tetraspanin 12 (TSPAN12), mRNA.	0.240622	0.358946	0.805598	0.000402287	0.838839	0.000194725	0.00021756
SAA2	serum amyloid A2 (SAA2), mRNA.	0.242744	0.551223	0.698059	0.0135036	1.40666	7.62e-05	0.000224128
IMPA2	inositol(myo)-1(or 4)-monophosphatase 2 (IMPA2), mRNA.	0.103238	0.626373	0.528325	0.000985378	0.607721	0.000226632	0.000257821
HIATL1	hippocampus abundant transcript-like 1 (HIATL1), mRNA.	0.395993	0.106442	-0.547454	0.00412325	-0.0862771	0.588314	0.000262049
SYTL2	synaptotagmin-like 2 (SYTL2), transcript variant b, mRNA.	-0.852787	0.0444164	-1.21819	0.000801835	-1.57947	7.53e-05	0.00027121
FST	follistatin (FST), transcript variant FST344, mRNA.	0.600792	0.114756	-0.804919	0.0056321	-0.3802	0.118546	0.000273849
HS3ST2	heparan sulfate (glucosamine) 3-O-sulfotransferase 2 (HS3ST2), mRNA.	-0.274053	0.221892	-0.282526	0.0636345	-0.832003	6.75e-05	0.000273849
CDH6	cadherin 6, type 2, K-cadherin (fetal kidney) (CDH6), mRNA.	-0.456863	0.251175	-0.903035	0.00382136	-1.46269	7.53e-05	0.000273849
GSTM1	glutathione S-transferase M1 (GSTM1), transcript variant 1, mRNA.	0.207059	0.635478	-1.12268	0.000763009	-0.70651	0.0110554	0.000273849
IL1R2	interleukin 1 receptor, type II (IL1R2), transcript variant 1, mRNA.	-0.515104	0.020463	0.252617	0.0765226	-0.22692	0.0923946	0.000285432
IL11	interleukin 11 (IL11), mRNA.	0.616192	0.460856	-1.99626	0.00255634	-1.75667	0.00406154	0.000287683
LOC652683	PREDICTED: similar to sperm protein associated with the nucleus, X chromosome, family member B1 (LOC652683), mRNA.	-0.119303	0.871913	-1.35265	0.00136552	-1.50564	0.000400643	0.000287683
VCAN	versican (VCAN), mRNA.	-0.531554	0.161837	-1.08178	0.000753704	-1.31463	0.000111432	0.000292629
IL10RB	interleukin 10 receptor, beta (IL10RB), mRNA.	-0.501552	0.036711	0.415497	0.0182806	-0.059875	0.710906	0.000307125
PDLIM7	PDZ and LIM domain 7 (enigma) (PDLIM7), transcript variant 4, mRNA.	0.126221	0.573103	-0.453041	0.00471678	-0.513687	0.00164173	0.000313846
SF3B4	splicing factor 3b, subunit 4, 49kDa (SF3B4), mRNA.	-0.0998271	0.588705	0.483896	0.000769435	0.2424	0.0343853	0.000322899
FLJ10986	hypothetical protein FLJ10986 (FLJ10986), mRNA.	0.639667	0.0272246	-0.336943	0.0791474	0.401695	0.0344596	0.000323482
MAL	mal, T-cell differentiation protein (MAL), transcript variant d, mRNA.	-0.528194	0.111436	-0.337644	0.127139	-1.20763	7.63e-05	0.000323482
ATXN1	ataxin 1 (ATXN1), mRNA.	-0.337046	0.188971	-0.814961	0.000351187	-0.794958	0.000265402	0.000323482
KCNIP3	Kv channel interacting protein 3, calsenilin (KCNIP3), transcript variant 2, mRNA.	-1.02868	0.582096	4.18056	0.00250899	3.84273	0.0031431	0.000323482
OSGIN2	oxidative stress induced growth inhibitor family member 2 (OSGIN2), mRNA.	0.292371	0.210783	-0.5169	0.00431828	-0.320743	0.0399039	0.000334611
FOXQ1	forkhead box Q1 (FOXQ1), mRNA.	0.965201	0.0277287	0.686158	0.0252639	1.57562	7.53e-05	0.000344429
KCNK3	potassium channel, subfamily K, member 3 (KCNK3), mRNA.	-0.369419	0.223946	-0.675525	0.00413727	-1.08239	9.2e-05	0.000358402
NNMT	nicotinamide N-methyltransferase (NNMT), mRNA.	0.227809	0.787332	1.81436	0.00106576	1.87833	0.00058181	0.000358402
BMP4	bone morphogenetic protein 4 (BMP4), transcript variant 3, mRNA.	-0.308738	0.144384	-0.399729	0.0107058	-0.773621	7.53e-05	0.000358545
DKK3	dickkopf homolog 3 (Xenopus laevis) (DKK3), transcript variant 1, mRNA.	-0.0251517	0.928163	-0.455039	0.00182569	-0.50331	0.000601434	0.000358545
DKK1	dickkopf homolog 1 (Xenopus laevis) (DKK1), mRNA.	-0.304292	0.174001	0.460177	0.00660821	0.293996	0.0472944	0.000361968
TCN1	transcobalamin I (vitamin B12 binding protein, R binder family) (TCN1), mRNA.	-0.356875	0.594439	-1.61649	0.00151855	-1.89056	0.000304092	0.000394591
SLC25A24	solute carrier family 25 (mitochondrial carrier; phosphate carrier), member 24 (SLC25A24), nuclear gene encoding mitochondrial protein, transcript variant 2, mRNA.	0.151262	0.392229	-0.467035	0.00142659	-0.160333	0.153839	0.000398986
ITGA3	integrin, alpha 3 (antigen CD49C, alpha 3 subunit of VLA-3 receptor) (ITGA3), transcript variant a, mRNA.	-0.500932	0.017258	-0.178808	0.167114	-0.644539	0.00018405	0.000398986
TNFRSF21	tumor necrosis factor receptor superfamily, member 21 (TNFRSF21), mRNA.	-0.0363091	0.8949	-0.382591	0.00615637	-0.564304	0.000285294	0.000398986
CCDC24	coiled-coil domain containing 24 (CCDC24), mRNA.	-0.431013	0.0326892	0.266712	0.0551887	-0.229392	0.0795522	0.000408395
TGFA	transforming growth factor, alpha (TGFA), mRNA.	-0.136438	0.468089	-0.456605	0.00221128	-0.593558	0.000208487	0.000411116
LOC642299	PREDICTED: hypothetical protein LOC642299 (LOC642299), mRNA.	0.071992	0.845659	0.547929	0.00626188	0.819354	0.000265402	0.000416504
OAF	OAF homolog (Drosophila) (OAF), mRNA.	0.344361	0.120355	-0.446902	0.00794236	-0.156639	0.258895	0.000424818
IL6	interleukin 6 (interferon, beta 2) (IL6), mRNA.	0.299979	0.188971	-0.514278	0.00399556	-0.119009	0.410804	0.000437946
PRKAG2	protein kinase, AMP-activated, gamma 2 non-catalytic subunit (PRKAG2), transcript variant a, mRNA.	-0.0769084	0.903483	1.06213	0.00202905	1.01766	0.00194499	0.000439071
IGFBP4	insulin-like growth factor binding protein 4 (IGFBP4), mRNA.	0.462754	0.403376	1.74289	0.000375875	1.4187	0.00121453	0.000452813
NFKBIZ	nuclear factor of kappa light polypeptide gene enhancer in B-cells inhibitor, zeta (NFKBIZ), transcript variant 1, mRNA.	0.460355	0.0444164	-0.320989	0.0483692	0.278476	0.0660459	0.000458015
CSF2	colony stimulating factor 2 (granulocyte-macrophage) (CSF2), mRNA.	0.161343	0.713071	-0.876822	0.00300659	-0.829423	0.00305021	0.000463072
GBP2	guanylate binding protein 2, interferon-inducible (GBP2), mRNA.	0.187934	0.427939	-0.585174	0.00221128	-0.351831	0.028475	0.000463072
C7ORF70	chromosome 7 open reading frame 70 (C7orf70), mRNA.	0.128446	0.449798	0.49248	0.000578922	0.462831	0.000701803	0.000467224
ISL1	ISL1 transcription factor, LIM/homeodomain, (islet-1) (ISL1), mRNA.	-0.395007	0.0832617	-0.536573	0.00327231	-0.810416	0.000106305	0.000467758
CYB5R2	cytochrome b5 reductase 2 (CYB5R2), mRNA.	0.573501	0.0752459	-0.592011	0.0135138	-0.0737806	0.733084	0.000475675
SHISA2	shisa homolog 2 (Xenopus laevis) (SHISA2), mRNA.	0.246456	0.394959	0.67252	0.00334089	0.946535	0.000190432	0.000475675
PRRG1	proline rich Gla (G-carboxyglutamic acid) 1 (PRRG1), mRNA.	-0.0738785	0.748435	-0.223194	0.0832434	-0.61766	0.000189665	0.000484489
DPY19L1	dpy-19-like 1 (C. elegans) (DPY19L1), mRNA.	-0.283413	0.120355	-0.434486	0.00298651	-0.630435	0.000123292	0.000500034
LPXN	leupaxin (LPXN), mRNA.	-0.0697078	0.871913	-0.569099	0.0104066	-0.904982	0.000320157	0.000537153
OVOL2	ovo-like 2 (Drosophila) (OVOL2), mRNA.	-0.193334	0.374097	0.509148	0.00300659	0.284165	0.0475653	0.000549642
FAM43A	family with sequence similarity 43, member A (FAM43A), mRNA.	-0.00465632	0.992181	0.645101	0.00168791	0.589855	0.00220421	0.000560799
VASN	vasorin (VASN), mRNA.	0.102076	0.757385	-0.538143	0.00824007	-0.672569	0.00152286	0.000563588
CHST7	carbohydrate (N-acetylglucosamine 6-O) sulfotransferase 7 (CHST7), mRNA.	-0.0375964	0.904571	0.513131	0.00222858	0.480024	0.0025858	0.000563588
TMEM166	transmembrane protein 166 (TMEM166), mRNA.	-0.61067	0.0272246	0.238875	0.177128	-0.403196	0.0277516	0.000581376
TRIM8	tripartite motif-containing 8 (TRIM8), mRNA.	0.0393487	0.874901	-0.385366	0.00413727	-0.422795	0.00177339	0.000585969
FSTL1	follistatin-like 1 (FSTL1), mRNA.	0.325267	0.126661	-0.399959	0.0113303	-0.153055	0.251071	0.000589987
SPOCK2	sparc/osteonectin, cwcv and kazal-like domains proteoglycan (testican) 2 (SPOCK2), mRNA.	-0.40885	0.0272246	-0.168525	0.155899	-0.57788	0.000208368	0.000589987
HIST2H2AC	histone cluster 2, H2ac (HIST2H2AC), mRNA.	0.163993	0.680775	-0.915104	0.00125837	-0.433032	0.0547118	0.00059534
LOC728285	PREDICTED: similar to keratin associated protein 2-4 (LOC728285), mRNA.	-0.352769	0.433793	-1.08983	0.00251169	-1.37821	0.000300213	0.00059534
STS-1	Cbl-interacting protein Sts-1 (STS-1), mRNA.	-0.217307	0.252859	-0.266284	0.0471478	-0.651043	0.000135432	0.000604276
CXCL5	chemokine (C-X-C motif) ligand 5 (CXCL5), mRNA.	0.699132	0.0499982	-0.296504	0.204394	0.709623	0.00628772	0.000609106
GPR56	G protein-coupled receptor 56 (GPR56), transcript variant 3, mRNA.	-0.206634	0.222288	-0.224034	0.0538854	-0.570129	0.000137736	0.000637503
FRMD6	FERM domain containing 6 (FRMD6), mRNA.	-0.319224	0.080915	-0.371515	0.00809277	-0.634841	0.000127205	0.000637503
BATF3	basic leucine zipper transcription factor, ATF-like 3 (BATF3), mRNA.	0.637206	0.0295151	0.247812	0.189	0.911644	0.000242776	0.000660536
CYP4F11	cytochrome P450, family 4, subfamily F, polypeptide 11 (CYP4F11), mRNA.	-0.0903916	0.857886	-0.779054	0.00412325	-0.97345	0.000651449	0.000660536
CX3CL1	chemokine (C-X3-C motif) ligand 1 (CX3CL1), mRNA.	-0.994426	0.00782442	-0.316595	0.127139	-0.688406	0.00321909	0.000680152
OXTR	oxytocin receptor (OXTR), mRNA.	-0.707887	0.0222719	0.0408077	0.856892	-0.67187	0.0027564	0.000682167
EFNB2	ephrin-B2 (EFNB2), mRNA.	-0.166835	0.573463	0.664222	0.00259875	0.429833	0.0230441	0.000712352
UGT2B17	PREDICTED: UDP glucuronosyltransferase 2 family, polypeptide B17 (UGT2B17), mRNA.	-0.136036	0.608788	0.45992	0.0107302	0.547011	0.0029334	0.000712352
EPSTI1	epithelial stromal interaction 1 (breast) (EPSTI1), transcript variant 2, mRNA.	-0.146544	0.526426	0.443251	0.00853312	0.460367	0.00489636	0.000712941
SLC26A2	solute carrier family 26 (sulfate transporter), member 2 (SLC26A2), mRNA.	-0.12331	0.699554	0.579386	0.00563054	0.595433	0.00358331	0.000719364
PRAGMIN	homolog of rat pragma of Rnd2 (PRAGMIN), mRNA.	-0.0617367	0.824592	-0.474485	0.00382136	-0.569548	0.0007782	0.000767742
CCND1	cyclin D1 (CCND1), mRNA.	-0.226183	0.22696	-0.40173	0.00536261	-0.605921	0.000202138	0.000773927
ATG7	ATG7 autophagy related 7 homolog (S. cerevisiae) (ATG7), mRNA.	0.257482	0.251175	-0.436008	0.00952388	-0.277582	0.0590595	0.000803119
CYP1B1	cytochrome P450, family 1, subfamily B, polypeptide 1 (CYP1B1), mRNA.	0.368205	0.153986	0.372779	0.0395119	0.85621	0.000160988	0.000811459
FAM19A3	family with sequence similarity 19 (chemokine (C-C motif)-like), member A3 (FAM19A3), transcript variant 1, mRNA.	-0.680853	0.0222719	-0.245026	0.187254	-0.838679	0.000408315	0.000847883
LAMP3	lysosomal-associated membrane protein 3 (LAMP3), mRNA.	-0.0293931	0.940827	0.456988	0.0113575	0.634662	0.00110689	0.000847883
GLIS3	GLIS family zinc finger 3 (GLIS3), transcript variant 1, mRNA.	0.199966	0.311369	-0.442402	0.00413036	-0.0606316	0.643438	0.000849262
CLCF1	cardiotrophin-like cytokine factor 1 (CLCF1), transcript variant 1, mRNA.	0.0389181	0.878064	-0.354967	0.00711041	-0.41553	0.0019968	0.000849262
IL8	interleukin 8 (IL8), mRNA.	0.117187	0.51246	-0.424313	0.00221128	-0.0779594	0.478971	0.000859998
LXN	latexin (LXN), mRNA.	0.634076	0.0388807	-0.353437	0.0910153	-0.0843126	0.680513	0.000874432
GALNT5	UDP-N-acetyl-alpha-D-galactosamine:polypeptide N-acetylgalactosaminyltransferase 5 (GalNAc-T5) (GALNT5), mRNA.	-0.0950271	0.769836	-0.380237	0.0389183	-0.786164	0.000348901	0.000884683
MALL	mal, T-cell differentiation protein-like (MALL), mRNA.	-0.317434	0.210336	0.447438	0.0154166	0.307517	0.0628461	0.000889553
PLAU	plasminogen activator, urokinase (PLAU), mRNA.	-0.375344	0.174198	-0.522677	0.0107058	-0.895197	0.000190432	0.000897067
ARG2	arginase, type II (ARG2), nuclear gene encoding mitochondrial protein, mRNA.	0.788169	0.0295151	-0.175387	0.455371	0.681375	0.00806219	0.000903048
TCFL5	transcription factor-like 5 (basic helix-loop-helix) (TCFL5), mRNA.	0.110116	0.590907	0.474199	0.00203777	0.501567	0.000946376	0.000909304
POLR3GL	polymerase (RNA) III (DNA directed) polypeptide G (32kD)-like (POLR3GL), mRNA.	-0.0616865	0.82707	0.537857	0.00180251	0.323958	0.0245181	0.000935529
CAP2	CAP, adenylate cyclase-associated protein, 2 (yeast) (CAP2), mRNA.	-0.0425903	0.899163	-0.529227	0.00300659	-0.545281	0.00184475	0.00097566
NEDD9	neural precursor cell expressed, developmentally down-regulated 9 (NEDD9), transcript variant 2, mRNA.	-0.0726852	0.805509	0.420608	0.0117789	0.53282	0.00220722	0.00097566
LOC346887	PREDICTED: similar to solute carrier family 16 (monocarboxylic acid transporters), member 14 (LOC346887), mRNA.	-0.0533167	0.888566	0.571937	0.00412325	0.550058	0.00381888	0.00097566
C7ORF40	chromosome 7 open reading frame 40 (C7orf40), non-coding RNA.	0.162053	0.460856	0.376044	0.0172512	0.668886	0.000287666	0.00097566
FAM46A	family with sequence similarity 46, member A (FAM46A), mRNA.	0.0462371	0.905284	-0.672255	0.00152949	-0.402245	0.0229771	0.000996144
MAGED1	melanoma antigen family D, 1 (MAGED1), transcript variant 3, mRNA.	0.404096	0.039996	-0.232278	0.0867052	0.010836	0.939945	0.00103978
CD59	CD59 molecule, complement regulatory protein (CD59), transcript variant 4, mRNA.	-0.125771	0.487278	0.399284	0.00380353	0.210836	0.0658998	0.00104874
PON3	paraoxonase 3 (PON3), mRNA.	0.0684769	0.905284	0.826412	0.00505683	0.974303	0.00128524	0.00104874
KIAA1324	KIAA1324 (KIAA1324), mRNA.	0.278216	0.573463	-0.903066	0.00895407	-0.873238	0.00799315	0.00106501
SCRN1	secernin 1 (SCRN1), mRNA.	-0.0871733	0.642617	-0.380387	0.0039494	-0.456634	0.000804239	0.00106501
LARP6	La ribonucleoprotein domain family, member 6 (LARP6), transcript variant 2, mRNA.	0.18506	0.374783	-0.38458	0.0120383	-0.335948	0.0195173	0.00108223
POPDC3	popeye domain containing 3 (POPDC3), mRNA.	0.0719192	0.814711	-0.322033	0.0471478	-0.583755	0.00140788	0.00110711
CDH2	cadherin 2, type 1, N-cadherin (neuronal) (CDH2), mRNA.	-0.0668362	0.771399	-0.396244	0.00535822	-0.490541	0.000946216	0.0011417
CA12	carbonic anhydrase XII (CA12), transcript variant 1, mRNA.	-0.329139	0.635478	1.01161	0.0238932	1.38719	0.0031608	0.00114762
SAT1	spermidine/spermine N1-acetyltransferase 1 (SAT1), mRNA.	0.451718	0.0326892	-0.157303	0.25254	0.290267	0.040468	0.0011758
CENTA1	centaurin, alpha 1 (CENTA1), mRNA.	0.0199043	0.948447	-0.31976	0.0172512	-0.465295	0.0014089	0.00117598
TXNRD1	thioredoxin reductase 1 (TXNRD1), transcript variant 5, mRNA.	-0.0731461	0.859755	-0.550026	0.00984175	-0.762211	0.000884804	0.0011795
KLF6	Kruppel-like factor 6 (KLF6), transcript variant 1, mRNA.	-0.0745077	0.764134	0.450661	0.00412325	0.366462	0.0103536	0.0011795
CCDC51	coiled-coil domain containing 51 (CCDC51), mRNA.	0.102642	0.710885	0.41978	0.0144363	0.66671	0.000568501	0.0011795
ATP1B1	ATPase, Na+/K+ transporting, beta 1 polypeptide (ATP1B1), transcript variant 1, mRNA.	0.352227	0.143476	-0.396274	0.0214917	0.080591	0.608558	0.00118197
E2F2	E2F transcription factor 2 (E2F2), mRNA.	0.709583	0.0132426	0.070292	0.691652	0.451145	0.0128901	0.00120346
PLK2	polo-like kinase 2 (Drosophila) (PLK2), mRNA.	0.116317	0.712144	-0.468451	0.0159905	-0.585802	0.00335984	0.00120346
VNN3	vanin 3 (VNN3), transcript variant 3, mRNA.	0.819044	0.144384	0.618937	0.100892	1.74625	0.000263673	0.00120572
DSCC1	defective in sister chromatid cohesion 1 homolog (S. cerevisiae) (DSCC1), mRNA.	-0.038486	0.90977	0.461372	0.00662507	0.496531	0.0031608	0.00120925
TEAD4	TEA domain family member 4 (TEAD4), transcript variant 3, mRNA.	0.480874	0.051525	0.433	0.0177395	0.788663	0.000252031	0.00120925
C1ORF51	chromosome 1 open reading frame 51 (C1orf51), mRNA.	0.220007	0.577208	-0.776762	0.00562612	-0.573187	0.0227113	0.00128214
EIF4G3	eukaryotic translation initiation factor 4 gamma, 3 (EIF4G3), mRNA.	-0.131571	0.403376	-0.476145	0.000471862	-0.247147	0.0225348	0.00128214
RND1	Rho family GTPase 1 (RND1), mRNA.	0.673099	0.210259	-0.941207	0.01577	-0.42041	0.20977	0.00132156
BASP1	brain abundant, membrane attached signal protein 1 (BASP1), mRNA.	0.0642927	0.824592	-0.464088	0.00550293	-0.422994	0.0070071	0.00140253
CDR2L	cerebellar degeneration-related protein 2-like (CDR2L), mRNA.	-0.174126	0.374097	0.410782	0.00578911	0.135793	0.263576	0.00140966
TSGA14	testis specific, 14 (TSGA14), mRNA.	-0.12913	0.519154	0.421451	0.00440976	0.213943	0.0830464	0.00140988
AKR1C3	aldo-keto reductase family 1, member C3 (3-alpha hydroxysteroid dehydrogenase, type II) (AKR1C3), mRNA.	0.0422977	0.932031	-0.533859	0.0183346	-0.751232	0.00194487	0.00145331
C9ORF6	chromosome 9 open reading frame 6 (C9orf6), mRNA.	0.154268	0.540634	0.539195	0.00404676	0.633108	0.000978637	0.00145331
UVRAG	UV radiation resistance associated gene (UVRAG), mRNA.	0.126184	0.697463	0.764152	0.00104039	0.504214	0.0105513	0.00148764
TTPAL	tocopherol (alpha) transfer protein-like (TTPAL), transcript variant 1, mRNA.	-0.247137	0.230571	0.313859	0.0332288	0.273801	0.0480868	0.00151214
TMEM132A	transmembrane protein 132A (TMEM132A), transcript variant 2, mRNA.	0.365851	0.310385	-0.595666	0.0218336	-0.504266	0.0369475	0.00155072
PARD6A	par-6 partitioning defective 6 homolog alpha (C. elegans) (PARD6A), transcript variant 2, mRNA.	0.214505	0.420809	0.676145	0.00183774	0.648877	0.00177966	0.00155072
EDAR	ectodysplasin A receptor (EDAR), mRNA.	-0.112288	0.758471	0.562557	0.0109268	0.602777	0.00548155	0.00158121
CREB5	cAMP responsive element binding protein 5 (CREB5), transcript variant 3, mRNA.	0.0482924	0.90472	-0.411658	0.0303497	-0.648646	0.00191861	0.0015885
IL13RA2	interleukin 13 receptor, alpha 2 (IL13RA2), mRNA.	0.825103	0.188971	-1.04415	0.0209451	-0.295332	0.460183	0.0017287
ZHX3	zinc fingers and homeoboxes 3 (ZHX3), mRNA.	-0.314375	0.341959	0.43378	0.0557334	0.573185	0.01323	0.0017287
GADD45B	growth arrest and DNA-damage-inducible, beta (GADD45B), mRNA.	0.33848	0.152442	0.426232	0.0135028	0.702214	0.000359812	0.00175642
GLCE	glucuronic acid epimerase (GLCE), mRNA.	0.155669	0.613683	-0.460976	0.0230029	-0.55423	0.00658011	0.00183297
CXCL2	chemokine (C-X-C motif) ligand 2 (CXCL2), mRNA.	0.530256	0.153986	-0.580474	0.0280123	0.0262051	0.92168	0.00183896
MND1	meiotic nuclear divisions 1 homolog (S. cerevisiae) (MND1), mRNA.	0.197721	0.502441	0.700035	0.00221128	0.670623	0.00219638	0.00184168
NFE2L3	nuclear factor (erythroid-derived 2)-like 3 (NFE2L3), mRNA.	-0.411316	0.0537428	-0.124962	0.373819	-0.582492	0.000882547	0.00189387
EFNA1	ephrin-A1 (EFNA1), transcript variant 1, mRNA.	0.0840365	0.760028	-0.302066	0.0522429	-0.508117	0.00283034	0.00190466
UGT2B7	PREDICTED: UDP glucuronosyltransferase 2 family, polypeptide B7, transcript variant 3 (UGT2B7), mRNA.	-0.0242059	0.943194	0.403671	0.0107323	0.466902	0.00346362	0.00192851
SFTA1P	surfactant associated 1 (pseudogene) (SFTA1P), non-coding RNA.	0.124781	0.619756	-0.306683	0.0522429	-0.479806	0.00426341	0.00193881
MLLT11	myeloid/lymphoid or mixed-lineage leukemia (trithorax homolog, Drosophila); translocated to, 11 (MLLT11), mRNA.	0.105407	0.567099	-0.265745	0.0294676	-0.330389	0.00739424	0.00195888
C10ORF47	chromosome 10 open reading frame 47 (C10orf47), mRNA.	0.195843	0.432725	0.671385	0.00120048	0.503839	0.00546431	0.00199714
ST6GAL1	ST6 beta-galactosamide alpha-2,6-sialyltranferase 1 (ST6GAL1), transcript variant 1, mRNA.	0.468655	0.0326892	-0.00347686	0.986925	0.448209	0.00522231	0.00200326
LEPREL1	leprecan-like 1 (LEPREL1), mRNA.	-0.307247	0.22696	-0.423237	0.0213618	-0.745793	0.000426228	0.00200326
TNS3	tensin 3 (TNS3), mRNA.	0.0325883	0.897043	-0.272314	0.0236644	-0.380312	0.00283034	0.00200326
RARRES3	retinoic acid receptor responder (tazarotene induced) 3 (RARRES3), mRNA.	-0.340973	0.252859	0.538531	0.0140402	0.109307	0.577183	0.00200394
CYP4B1	cytochrome P450, family 4, subfamily B, polypeptide 1 (CYP4B1), transcript variant 2, mRNA.	0.164169	0.51246	-0.502462	0.00624055	-0.240281	0.119187	0.00205531
KPNA3	karyopherin alpha 3 (importin alpha 4) (KPNA3), mRNA.	0.175877	0.369162	0.47719	0.00221128	0.464011	0.00198572	0.00213169
EPS15L1	epidermal growth factor receptor pathway substrate 15-like 1 (EPS15L1), mRNA.	0.337764	0.153283	-0.332887	0.0434972	-0.134527	0.36294	0.00214553
CRABP2	cellular retinoic acid binding protein 2 (CRABP2), mRNA.	0.191549	0.519308	-0.608372	0.00536261	-0.139287	0.441949	0.00214936
NAV2	neuron navigator 2 (NAV2), transcript variant 2, mRNA.	-0.275492	0.41187	0.607102	0.0135036	0.428723	0.0532195	0.00214936
C13ORF23	chromosome 13 open reading frame 23 (C13orf23), transcript variant 1, mRNA.	0.297461	0.134467	0.394589	0.00853312	0.56899	0.000538112	0.00215721
CBX6	chromobox homolog 6 (CBX6), mRNA.	-0.297488	0.334129	-0.595169	0.00984175	-0.851025	0.000702404	0.00218581
STAT4	signal transducer and activator of transcription 4 (STAT4), mRNA.	0.478552	0.351377	0.971108	0.0104066	1.40388	0.000703561	0.00219752
TSPAN9	tetraspanin 9 (TSPAN9), mRNA.	-0.0133147	0.985261	-0.720941	0.00562612	-0.698326	0.00501116	0.00219928
GAD1	glutamate decarboxylase 1 (brain, 67kDa) (GAD1), transcript variant GAD67, mRNA.	0.278219	0.362195	-0.547916	0.0135036	-0.308915	0.111352	0.00223495
COL7A1	collagen, type VII, alpha 1 (epidermolysis bullosa, dystrophic, dominant and recessive) (COL7A1), mRNA.	0.0199522	0.956251	-0.42276	0.0113575	-0.483232	0.00399224	0.0023086
SOD2	superoxide dismutase 2, mitochondrial (SOD2), nuclear gene encoding mitochondrial protein, transcript variant 2, mRNA.	0.424635	0.0501059	-0.0430591	0.780415	0.428981	0.00667997	0.00232201
ZC3H8	zinc finger CCCH-type containing 8 (ZC3H8), mRNA.	0.0636525	0.871864	0.387809	0.0402537	0.68898	0.00123204	0.00235337
KYNU	kynureninase (L-kynurenine hydrolase) (KYNU), transcript variant 1, mRNA.	0.315836	0.331307	-0.611102	0.0112311	-0.0548323	0.804984	0.00235811
TMPRSS2	transmembrane protease, serine 2 (TMPRSS2), mRNA.	0.477462	0.111436	0.170263	0.379411	0.802356	0.000882547	0.00236822
CYP2E1	cytochrome P450, family 2, subfamily E, polypeptide 1 (CYP2E1), mRNA.	-0.0151855	0.982729	-0.648305	0.0091719	-0.717487	0.00368479	0.00236822
WNT7A	wingless-type MMTV integration site family, member 7A (WNT7A), mRNA.	-0.0271203	0.930698	-0.450024	0.00380353	-0.380759	0.00740649	0.00236822
PEX11B	peroxisomal biogenesis factor 11 beta (PEX11B), mRNA.	-0.1148	0.51246	0.344144	0.00711041	0.151924	0.154729	0.00238804
TSPAN13	tetraspanin 13 (TSPAN13), mRNA.	0.240248	0.188971	-0.285414	0.0287418	-0.0473145	0.698251	0.00246454
A4GALT	alpha 1,4-galactosyltransferase (A4GALT), mRNA.	-0.121051	0.686664	0.569882	0.0046228	0.252266	0.13021	0.00248931
WWTR1	WW domain containing transcription regulator 1 (WWTR1), mRNA.	-0.110888	0.867721	1.07741	0.00300659	0.347976	0.223952	0.00248931
ZNF165	zinc finger protein 165 (ZNF165), mRNA.	-0.0410956	0.915613	0.473263	0.0113575	0.507114	0.00584853	0.00259863
DBN1	drebrin 1 (DBN1), transcript variant 1, mRNA.	0.050675	0.867262	-0.35434	0.0184294	-0.423161	0.00521824	0.00261727
NGLY1	N-glycanase 1 (NGLY1), mRNA.	0.345725	0.032223	0.300688	0.0111298	0.426726	0.000896828	0.00262763
UBE2E1	ubiquitin-conjugating enzyme E2E 1 (UBC4/5 homolog, yeast) (UBE2E1), transcript variant 1, mRNA.	0.0488615	0.824592	0.363175	0.00448028	0.347382	0.00433696	0.00267372
ITGB5	integrin, beta 5 (ITGB5), mRNA. XM_944688 XM_944693	-0.182139	0.280504	0.293889	0.017174	-0.00251887	0.982787	0.00267824
LOC645638	PREDICTED: misc_RNA (LOC645638), miscRNA.	0.279262	0.304641	-0.480418	0.0153874	-0.0176347	0.928897	0.00270541
SQRDL	sulfide quinone reductase-like (yeast) (SQRDL), nuclear gene encoding mitochondrial protein, mRNA.	0.0405076	0.89604	0.440383	0.00523662	0.421398	0.00501116	0.00271077
GFRA1	GDNF family receptor alpha 1 (GFRA1), transcript variant 1, mRNA.	-0.0377183	0.907427	-0.409275	0.0107058	-0.484732	0.00295204	0.00276185
SEMA3A	sema domain, immunoglobulin domain (Ig), short basic domain, secreted, (semaphorin) 3A (SEMA3A), mRNA.	0.0128562	0.985261	-0.449466	0.0460615	-0.751941	0.00228882	0.0027678
CHEK1	CHK1 checkpoint homolog (S. pombe) (CHEK1), mRNA.	0.0300417	0.917689	0.394906	0.00607362	0.389053	0.00489636	0.0027678
ZSWIM4	zinc finger, SWIM-type containing 4 (ZSWIM4), mRNA.	-0.0559566	0.818389	-0.329353	0.0135448	-0.435661	0.0019968	0.0027712
PRICKLE1	prickle homolog 1 (Drosophila) (PRICKLE1), mRNA.	-0.0396008	0.921461	-0.628154	0.00250899	-0.392423	0.0263332	0.0027712
NGF	nerve growth factor (beta polypeptide) (NGF), mRNA.	0.0985127	0.839769	-0.665691	0.0110799	-0.638029	0.0107284	0.0028523
TXNRD2	thioredoxin reductase 2 (TXNRD2), nuclear gene encoding mitochondrial protein, transcript variant 1, mRNA.	-0.217448	0.474152	-0.373348	0.0669366	-0.809134	0.000789914	0.00287518
LOC100133609	PREDICTED: similar to membrane-associated ring finger (C3HC4) 3 (LOC100133609), mRNA.	0.222235	0.430089	-0.423879	0.0332288	-0.427994	0.0256723	0.00287518
MYC	v-myc myelocytomatosis viral oncogene homolog (avian) (MYC), mRNA.	-0.0305481	0.902494	0.26508	0.0256225	0.354053	0.00404987	0.00287518
KCNS1	potassium voltage-gated channel, delayed-rectifier, subfamily S, member 1 (KCNS1), mRNA.	-0.123515	0.519308	0.298735	0.0231375	0.284076	0.0233685	0.00289119
RPUSD3	RNA pseudouridylate synthase domain containing 3 (RPUSD3), mRNA.	0.163958	0.394959	0.455841	0.00300659	0.43716	0.00283034	0.00294747
BCL6	B-cell CLL/lymphoma 6 (zinc finger protein 51) (BCL6), transcript variant 2, mRNA.	0.437159	0.188288	0.585154	0.0153874	0.910296	0.000703561	0.00294747
PRICKLE2	prickle homolog 2 (Drosophila) (PRICKLE2), mRNA.	-0.0892969	0.726687	-0.526368	0.00210404	-0.352633	0.0166384	0.00296516
C14ORF149	chromosome 14 open reading frame 149 (C14orf149), mRNA.	-0.0108547	0.986766	-0.610947	0.00735874	-0.585818	0.00683003	0.0030299
CTSB	cathepsin B (CTSB), transcript variant 2, mRNA.	0.176802	0.486875	-0.430063	0.0166579	-0.32227	0.0493594	0.00304502
DNER	delta/notch-like EGF repeat containing (DNER), mRNA.	0.756956	0.715978	3.39626	0.00956487	4.10626	0.00223753	0.00304502
GPR175	G protein-coupled receptor 175 (GPR175), mRNA.	0.308798	0.210259	0.572128	0.00320697	0.599486	0.00177966	0.00304788
MEOX1	mesenchyme homeobox 1 (MEOX1), transcript variant 3, mRNA.	-0.0924299	0.795859	-0.32745	0.0839873	-0.710463	0.00127797	0.00308596
HPS1	Hermansky-Pudlak syndrome 1 (HPS1), transcript variant 2, mRNA.	-0.0402935	0.873821	-0.26915	0.0305967	-0.423996	0.00194487	0.00315343
CLINT1	clathrin interactor 1 (CLINT1), mRNA.	0.007632	0.988115	0.388294	0.0223068	0.522788	0.0031608	0.00318647
SERPINA1	serpin peptidase inhibitor, clade A (alpha-1 antiproteinase, antitrypsin), member 1 (SERPINA1), transcript variant 1, mRNA.	0.334917	0.172267	0.173248	0.274624	0.64785	0.000924018	0.00320213
GINS2	GINS complex subunit 2 (Psf2 homolog) (GINS2), mRNA.	0.087268	0.764522	0.502167	0.00557516	0.502393	0.00404987	0.00320213
AXL	AXL receptor tyrosine kinase (AXL), transcript variant 1, mRNA.	-0.158552	0.459892	-0.251348	0.0812317	-0.56542	0.000890556	0.00332289
VEGFC	vascular endothelial growth factor C (VEGFC), mRNA.	-0.0358402	0.911447	-0.107491	0.434749	-0.51336	0.00181191	0.0033401
CRYZ	crystallin, zeta (quinone reductase) (CRYZ), mRNA.	0.0804743	0.7149	-0.146429	0.224848	-0.394476	0.00404987	0.00336601
LMNA	lamin A/C (LMNA), transcript variant 2, mRNA.	-0.242931	0.227665	-0.0482296	0.730649	-0.500966	0.00164749	0.0033888
FTHL3	ferritin, heavy polypeptide-like 3 (FTHL3), non-coding RNA.	-0.130501	0.62956	0.27782	0.0907267	0.474776	0.00678593	0.0033888
MAP1LC3A	microtubule-associated protein 1 light chain 3 alpha (MAP1LC3A), transcript variant 1, mRNA.	-0.0778958	0.791787	-0.377935	0.0224936	-0.55046	0.00199119	0.00342482
ACADVL	acyl-Coenzyme A dehydrogenase, very long chain (ACADVL), nuclear gene encoding mitochondrial protein, transcript variant 1, mRNA.	0.108346	0.544759	-0.281553	0.0214917	-0.24797	0.0307432	0.00344521
FAM26F	family with sequence similarity 26, member F (FAM26F), mRNA.	-0.148985	0.663156	0.286085	0.147425	0.608651	0.00535733	0.00351081
SERPINB7	serpin peptidase inhibitor, clade B (ovalbumin), member 7 (SERPINB7), transcript variant 1, mRNA.	0.498867	0.189374	-0.526941	0.0490954	0.167022	0.497723	0.0035208
NCF2	neutrophil cytosolic factor 2 (65kDa, chronic granulomatous disease, autosomal 2) (NCF2), mRNA.	-0.348359	0.473511	-0.895421	0.0111642	-1.1811	0.00161381	0.0035208
ACOT4	acyl-CoA thioesterase 4 (ACOT4), mRNA.	0.0162237	0.965739	0.498369	0.00334089	0.296896	0.0396801	0.00363481
FHL2	four and a half LIM domains 2 (FHL2), transcript variant 2, mRNA.	0.0162172	0.960046	-0.204258	0.115005	-0.441013	0.0027564	0.0037917
CDCA7	cell division cycle associated 7 (CDCA7), transcript variant 1, mRNA.	-0.0786208	0.791787	0.45736	0.00894344	0.328537	0.0357345	0.0037917
AVPI1	arginine vasopressin-induced 1 (AVPI1), mRNA.	0.359904	0.303123	0.399249	0.0907267	0.9338	0.000884804	0.003874
SGPP2	PREDICTED: sphingosine-1-phosphate phosphotase 2 (SGPP2), mRNA.	0.438337	0.268672	0.111328	0.684067	0.978688	0.00172093	0.00388505
CA3	carbonic anhydrase III, muscle specific (CA3), mRNA.	-0.0542442	0.945829	-0.956523	0.00935263	-0.963575	0.00658381	0.00395287
SNAPC1	small nuclear RNA activating complex, polypeptide 1, 43kDa (SNAPC1), mRNA.	-0.13118	0.746836	-0.723894	0.00502226	-0.665482	0.00609942	0.00395287
ASPH	aspartate beta-hydroxylase (ASPH), transcript variant 1, mRNA.	-0.0614521	0.832902	-0.329104	0.0303497	-0.505692	0.00220421	0.00395287
CDH13	cadherin 13, H-cadherin (heart) (CDH13), mRNA.	0.154736	0.487278	-0.314033	0.0397167	-0.32832	0.0264595	0.00395287
KRT19	keratin 19 (KRT19), mRNA.	-0.572476	0.0536305	-0.0383833	0.868235	-0.610609	0.00546431	0.00397162
MAOA	monoamine oxidase A (MAOA), nuclear gene encoding mitochondrial protein, mRNA.	-0.0651738	0.837095	-0.281371	0.0733629	-0.559928	0.00184475	0.0040228
SNX16	sorting nexin 16 (SNX16), transcript variant 3, mRNA.	0.0788143	0.813336	-0.424902	0.0192401	-0.440714	0.0126388	0.0040228
BNIP3L	BCL2/adenovirus E1B 19kDa interacting protein 3-like (BNIP3L), mRNA.	0.208525	0.365872	-0.385502	0.0196416	-0.146784	0.304306	0.00403697
PPM1B	protein phosphatase 1B (formerly 2C), magnesium-dependent, beta isoform (PPM1B), transcript variant 5, mRNA.	0.158753	0.460856	-0.336186	0.0270301	-0.276833	0.0503881	0.00405389
MGST2	microsomal glutathione S-transferase 2 (MGST2), mRNA.	-0.230588	0.375902	0.453555	0.016598	0.0944252	0.578975	0.00408568
PLEKHA1	pleckstrin homology domain containing, family A (phosphoinositide binding specific) member 1 (PLEKHA1), transcript variant 2, mRNA.	0.0372274	0.880249	0.35206	0.00635165	0.323086	0.00788165	0.00410815
ATOX1	ATX1 antioxidant protein 1 homolog (yeast) (ATOX1), mRNA.	-0.230153	0.393666	-0.589921	0.00467502	-0.60753	0.00295042	0.00412969
RPS6KA2	ribosomal protein S6 kinase, 90kDa, polypeptide 2 (RPS6KA2), transcript variant 1, mRNA.	0.125243	0.502441	0.397151	0.00438876	0.38395	0.00399224	0.00413253
NR2F2	nuclear receptor subfamily 2, group F, member 2 (NR2F2), mRNA.	-0.284227	0.298346	-0.411092	0.0332288	-0.717404	0.00100993	0.00415537
YEATS4	YEATS domain containing 4 (YEATS4), mRNA.	0.172967	0.522535	0.479403	0.0124143	0.62409	0.0019956	0.00415537
MERTK	c-mer proto-oncogene tyrosine kinase (MERTK), mRNA.	-0.23642	0.374783	-0.341331	0.0601273	-0.692332	0.00105201	0.00426211
CD97	CD97 molecule (CD97), transcript variant 2, mRNA.	-0.113515	0.678397	0.430522	0.0124143	0.296736	0.0548477	0.00439568
HPCAL1	hippocalcin-like 1 (HPCAL1), transcript variant 1, mRNA.	0.125496	0.718577	0.590443	0.00755886	0.610347	0.00447053	0.00449276
ZNF250	zinc finger protein 250 (ZNF250), mRNA.	0.344516	0.222288	-0.179298	0.326926	0.475689	0.0155413	0.00459363
NR4A2	nuclear receptor subfamily 4, group A, member 2 (NR4A2), transcript variant 1, mRNA.	0.422473	0.177065	-0.203666	0.318619	0.500761	0.0207768	0.00459363
ZFP42	zinc finger protein 42 homolog (mouse) (ZFP42), mRNA.	0.0814167	0.73849	-0.350922	0.0163134	-0.302724	0.0266864	0.00459363
TTC32	tetratricopeptide repeat domain 32 (TTC32), mRNA.	0.0733437	0.788568	0.348067	0.0236644	0.490429	0.00266984	0.00459363
SEZ6L2	PREDICTED: seizure related 6 homolog (mouse)-like 2 (SEZ6L2), mRNA.	0.0815005	0.82707	-0.513833	0.0121207	-0.423467	0.0256723	0.0046782
HIST1H2BD	histone cluster 1, H2bd (HIST1H2BD), transcript variant 1, mRNA.	0.0548451	0.943163	-1.03894	0.00498275	-0.537213	0.0830109	0.00469525
SLC7A7	solute carrier family 7 (cationic amino acid transporter, y+ system), member 7 (SLC7A7), mRNA.	0.382744	0.182106	0.370268	0.059496	0.751893	0.00101636	0.00469525
ZDHHC6	zinc finger, DHHC-type containing 6 (ZDHHC6), mRNA.	-0.0694895	0.726976	0.303502	0.0130833	0.225995	0.0417871	0.00471659
HPRT1	hypoxanthine phosphoribosyltransferase 1 (Lesch-Nyhan syndrome) (HPRT1), mRNA.	0.0480154	0.822267	0.367289	0.00349638	0.238509	0.0279226	0.00485219
C3ORF14	chromosome 3 open reading frame 14 (C3orf14), mRNA.	0.0984043	0.742011	0.467843	0.0103526	0.51988	0.00404987	0.00487532
BRP44L	brain protein 44-like (BRP44L), mRNA.	0.373435	0.0624714	0.175461	0.188544	0.494423	0.00191861	0.00489963
LOC728811	PREDICTED: similar to UDP glycosyltransferase 2 family, polypeptide B17 (LOC728811), mRNA.	-0.0613093	0.865263	0.406285	0.0223368	0.436299	0.0121968	0.00490825
SERTAD2	SERTA domain containing 2 (SERTAD2), mRNA.	-0.0464909	0.915052	-0.464491	0.022697	-0.603361	0.00403809	0.00499891
ATP6V0A1	ATPase, H+ transporting, lysosomal V0 subunit a1 (ATP6V0A1), transcript variant 3, mRNA.	-0.197427	0.370458	-0.292774	0.0538077	-0.559368	0.00127797	0.00507352
CCND2	cyclin D2 (CCND2), mRNA.	-0.320701	0.281684	-0.606702	0.0075315	-0.702872	0.00223753	0.00517243
MTSS1	metastasis suppressor 1 (MTSS1), mRNA.	-0.0559183	0.891305	0.507612	0.0117576	0.42696	0.0227638	0.00517243
AMMECR1	Alport syndrome, mental retardation, midface hypoplasia and elliptocytosis chromosomal region gene 1 (AMMECR1), transcript variant 1, mRNA.	-0.125106	0.688113	-0.437361	0.0242823	-0.625111	0.00252288	0.00524101
PTGER4	prostaglandin E receptor 4 (subtype EP4) (PTGER4), mRNA.	-0.300517	0.321041	0.476123	0.0284667	0.0880695	0.663543	0.00544973
E2F7	E2F transcription factor 7 (E2F7), mRNA.	-0.0486426	0.894106	-0.396126	0.0232355	-0.516949	0.00404987	0.00544973
MYADM	myeloid-associated differentiation marker (MYADM), transcript variant 2, mRNA.	-0.445542	0.102852	-0.108509	0.54916	-0.612987	0.00295204	0.00549373
LCN2	lipocalin 2 (LCN2), mRNA.	0.285479	0.262416	-0.363739	0.0422453	-0.0881771	0.597716	0.0055272
TFPI2	tissue factor pathway inhibitor 2 (TFPI2), mRNA.	0.127878	0.652724	-0.453555	0.0139119	-0.276441	0.0890234	0.00563522
HSPB1	heat shock 27kDa protein 1 (HSPB1), mRNA.	-0.090194	0.70406	0.392392	0.00956487	0.151387	0.23077	0.00563522
MRPL24	mitochondrial ribosomal protein L24 (MRPL24), nuclear gene encoding mitochondrial protein, transcript variant 2, mRNA.	-0.189018	0.558733	0.550043	0.0135138	0.219366	0.246931	0.00563522
FAM167A	family with sequence similarity 167, member A (FAM167A), mRNA.	0.277424	0.239304	0.453327	0.0103526	0.568438	0.00198572	0.00563522
C1ORF131	chromosome 1 open reading frame 131 (C1orf131), mRNA.	0.101954	0.729533	0.498182	0.0075315	0.48033	0.0067965	0.00564049
ZNF358	zinc finger protein 358 (ZNF358), mRNA.	-0.146147	0.555525	-0.185228	0.221949	-0.569678	0.00177966	0.00568917
JUB	jub, ajuba homolog (Xenopus laevis) (JUB), transcript variant 1, mRNA.	0.244509	0.262416	-0.0802556	0.587026	-0.309261	0.0363912	0.00579495
ERGIC1	endoplasmic reticulum-golgi intermediate compartment (ERGIC) 1 (ERGIC1), transcript variant 2, mRNA.	0.40389	0.502441	1.15072	0.00853312	1.25189	0.00374249	0.00587091
SH2D5	PREDICTED: SH2 domain containing 5 (SH2D5), mRNA.	-0.295166	0.11953	0.0847913	0.49433	-0.287407	0.0258058	0.00595472
RCL1	RNA terminal phosphate cyclase-like 1 (RCL1), mRNA.	-0.163825	0.590907	0.476036	0.0192401	0.310214	0.0867266	0.00601938
FTL	ferritin, light polypeptide (FTL), mRNA.	-0.0155402	0.966085	-0.367896	0.0208313	-0.427995	0.0069883	0.00624235
PSME4	proteasome (prosome, macropain) activator subunit 4 (PSME4), mRNA.	-0.150096	0.427727	-0.418742	0.00422635	-0.36303	0.00730119	0.00629602
ISOC1	isochorismatase domain containing 1 (ISOC1), mRNA.	0.325836	0.0558728	0.324396	0.0113727	0.399268	0.00259142	0.00637114
OKL38	pregnancy-induced growth inhibitor (OKL38), transcript variant 1, mRNA.	0.106995	0.805584	-0.602128	0.0136782	-0.443414	0.0460864	0.00648136
KLF4	Kruppel-like factor 4 (gut) (KLF4), mRNA.	0.121324	0.781393	0.678438	0.00899519	0.654529	0.00814131	0.00653335
PCSK9	proprotein convertase subtilisin/kexin type 9 (PCSK9), mRNA.	-0.172397	0.51246	0.425608	0.0201053	0.205838	0.195064	0.00661949
DDX50	DEAD (Asp-Glu-Ala-Asp) box polypeptide 50 (DDX50), mRNA.	0.103443	0.573463	0.345453	0.00755886	0.343532	0.00565856	0.00667346
RAB5B	RAB5B, member RAS oncogene family (RAB5B), mRNA.	0.0373201	0.881597	-0.278923	0.0232355	-0.285068	0.0167528	0.00673964
PLIN5	perilipin 5 (PLIN5), mRNA.	-0.83196	0.0677813	-0.4528	0.139055	-1.07908	0.00239694	0.00701757
DBNDD2	dysbindin (dystrobrevin binding protein 1) domain containing 2 (DBNDD2), transcript variant 1, mRNA.	-0.054171	0.860523	0.313203	0.0381234	0.376874	0.0127196	0.00701757
CYP27B1	cytochrome P450, family 27, subfamily B, polypeptide 1 (CYP27B1), nuclear gene encoding mitochondrial protein, mRNA.	-0.155015	0.687338	0.418322	0.067833	0.564068	0.0159255	0.00703529
F3	coagulation factor III (thromboplastin, tissue factor) (F3), mRNA.	0.0640047	0.911447	-0.639328	0.0192401	-0.61362	0.0187599	0.00710029
LIPG	lipase, endothelial (LIPG), mRNA.	0.0733566	0.821818	-0.440812	0.0135036	-0.308853	0.0545238	0.00718555
MCEE	methylmalonyl CoA epimerase (MCEE), mRNA.	0.502541	0.0624714	-0.011928	0.957864	0.448205	0.0190837	0.00718718
TLE4	transducin-like enhancer of split 4 (E(sp1) homolog, Drosophila) (TLE4), mRNA.	-0.0877935	0.738215	-0.477325	0.00438634	-0.322143	0.0279663	0.00723229
FAM129B	family with sequence similarity 129, member B (FAM129B), transcript variant 1, mRNA.	-0.244427	0.189374	-0.0659292	0.603125	-0.419523	0.0030706	0.00745448
C14ORF142	chromosome 14 open reading frame 142 (C14orf142), mRNA.	0.260626	0.251687	0.522606	0.00349638	0.419654	0.00957673	0.00773125
SKAP1	src kinase associated phosphoprotein 1 (SKAP1), transcript variant 2, mRNA.	0.0645025	0.782565	0.350558	0.0107058	0.347185	0.00849141	0.0077353
SLC4A7	solute carrier family 4, sodium bicarbonate cotransporter, member 7 (SLC4A7), mRNA.	-0.178417	0.687261	-0.739224	0.0102189	-0.748561	0.0070071	0.00780308
TJP2	tight junction protein 2 (zona occludens 2) (TJP2), transcript variant 1, mRNA.	-0.366255	0.102852	-0.258192	0.0887073	-0.533155	0.00208028	0.00785621
IFI27L2	interferon, alpha-inducible protein 27-like 2 (IFI27L2), mRNA.	-0.0744542	0.722457	-0.363031	0.00626188	-0.296595	0.0151568	0.00792109
KLF5	Kruppel-like factor 5 (intestinal) (KLF5), mRNA.	0.210096	0.487278	0.312666	0.11299	0.699948	0.00208372	0.00795445
PLAUR	plasminogen activator, urokinase receptor (PLAUR), transcript variant 2, mRNA.	0.154751	0.495777	-0.337386	0.0303497	-0.212141	0.131902	0.00795584
PAX8	paired box 8 (PAX8), transcript variant PAX8A, mRNA.	-0.0933533	0.656954	-0.204765	0.102486	-0.429692	0.00251939	0.00795584
CEBPD	CCAAT/enhancer binding protein (C/EBP), delta (CEBPD), mRNA.	0.218502	0.314158	0.148947	0.294713	0.515391	0.00216973	0.00806055
F2RL1	coagulation factor II (thrombin) receptor-like 1 (F2RL1), mRNA.	0.113494	0.575757	-0.280797	0.0349309	-0.228053	0.0642727	0.00816831
OXCT2	3-oxoacid CoA transferase 2 (OXCT2), mRNA.	0.0747686	0.8279	0.316509	0.0698292	0.559052	0.00347035	0.00816831
ABCA1	ATP-binding cassette, sub-family A (ABC1), member 1 (ABCA1), mRNA.	-0.0800827	0.907427	-0.92409	0.00763416	-0.686957	0.0272321	0.00816831
CPD	carboxypeptidase D (CPD), mRNA.	0.328923	0.374097	0.585975	0.0256225	0.854096	0.00241635	0.00816831
PEX19	peroxisomal biogenesis factor 19 (PEX19), mRNA.	0.0123622	0.965739	-0.312527	0.0104066	-0.22041	0.0435573	0.00818268
UCHL5IP	UCHL5 interacting protein (UCHL5IP), transcript variant 2, mRNA.	0.0294744	0.917689	0.308934	0.0201053	0.347095	0.00832107	0.00818268
EFHD2	EF-hand domain family, member D2 (EFHD2), mRNA.	-0.401229	0.0624714	-0.0235066	0.88997	-0.375171	0.0151568	0.00832021
HMGB2	high-mobility group box 2 (HMGB2), mRNA.	0.0552109	0.880249	0.28511	0.0926837	0.543518	0.00371071	0.00832021
POLR1E	polymerase (RNA) I polypeptide E, 53kDa (POLR1E), mRNA.	0.221495	0.254715	0.357045	0.0132187	0.444056	0.00283034	0.00832021
IDS	iduronate 2-sulfatase (Hunter syndrome) (IDS), transcript variant 2, mRNA.	-0.302195	0.312714	-0.329851	0.103725	-0.72291	0.0019642	0.00837584
SOX4	SRY (sex determining region Y)-box 4 (SOX4), mRNA.	-0.00361762	0.992502	-0.466108	0.0060521	-0.175099	0.20936	0.00840324
JMY	junction mediating and regulatory protein, p53 cofactor (JMY), mRNA.	0.228465	0.534601	-0.581605	0.0220524	0.00163659	0.995541	0.00849811
LOC387934	PREDICTED: similar to Fatty acid-binding protein, epidermal (E-FABP) (Psoriasis-associated fatty acid-binding protein homolog) (PA-FABP) (LOC387934), mRNA.	-0.133903	0.748435	0.45216	0.0559585	0.558928	0.0187988	0.00849811
SLC31A2	solute carrier family 31 (copper transporters), member 2 (SLC31A2), mRNA.	-0.0359432	0.935509	0.539604	0.00853312	0.258393	0.136889	0.00854413
GBP4	guanylate binding protein 4 (GBP4), mRNA.	-0.615383	0.0272246	-0.247003	0.16544	-0.452701	0.0165292	0.00854413
C8ORF13	chromosome 8 open reading frame 13 (C8orf13), mRNA.	0.147654	0.595037	0.421547	0.0225787	0.552631	0.00380612	0.00856856
CLDN3	claudin 3 (CLDN3), mRNA.	-0.0596687	0.814711	-0.25277	0.0561974	-0.413418	0.00383061	0.00861154
TFIP11	tuftelin interacting protein 11 (TFIP11), transcript variant 1, mRNA.	-0.164764	0.635509	-0.309086	0.136544	-0.718178	0.00266984	0.00870278
CCBP2	chemokine binding protein 2 (CCBP2), mRNA.	-0.194532	0.299446	-0.413887	0.00438634	-0.34309	0.00991678	0.00878629
RRS1	RRS1 ribosome biogenesis regulator homolog (S. cerevisiae) (RRS1), mRNA.	-0.233421	0.405863	0.398278	0.04301	0.222556	0.206471	0.00891264
LAMP2	lysosomal-associated membrane protein 2 (LAMP2), transcript variant LAMP2B, mRNA.	-0.0676237	0.746393	0.29261	0.0185536	0.192325	0.0826089	0.00900578
AXUD1	AXIN1 up-regulated 1 (AXUD1), mRNA.	-0.137979	0.61108	-0.314263	0.064418	-0.559332	0.0029334	0.0091199
GDI1	GDP dissociation inhibitor 1 (GDI1), mRNA.	-0.0331172	0.917818	-0.271517	0.0591978	-0.42995	0.00508732	0.0091199
SHMT1	serine hydroxymethyltransferase 1 (soluble) (SHMT1), transcript variant 2, mRNA.	-0.0346725	0.892614	0.292682	0.0181466	0.240191	0.0362695	0.0091199
TRIM2	tripartite motif-containing 2 (TRIM2), mRNA.	-0.243099	0.284049	-0.269508	0.0830359	-0.54209	0.00208372	0.00912798
CHCHD4	coiled-coil-helix-coiled-coil-helix domain containing 4 (CHCHD4), nuclear gene encoding mitochondrial protein, transcript variant 2, mRNA.	0.107918	0.635478	0.186548	0.16465	0.463339	0.00282141	0.00918768
FGD6	FYVE, RhoGEF and PH domain containing 6 (FGD6), mRNA.	-0.0534136	0.839243	-0.266364	0.0460615	-0.394732	0.00474399	0.00929139
GART	phosphoribosylglycinamide formyltransferase, phosphoribosylglycinamide synthetase, phosphoribosylaminoimidazole synthetase (GART), transcript variant 2, mRNA.	0.0318037	0.915613	0.369713	0.0107302	0.308924	0.0215516	0.00936534
HIST2H2AA3	histone cluster 2, H2aa3 (HIST2H2AA3), mRNA.	0.266241	0.602182	-0.772081	0.0225787	-0.388889	0.188104	0.00945315
WDR54	WD repeat domain 54 (WDR54), mRNA.	-0.127738	0.590907	-0.160716	0.259663	-0.496619	0.00283034	0.00945315
ZHX2	zinc fingers and homeoboxes 2 (ZHX2), mRNA.	-0.0126157	0.97579	-0.438357	0.0104784	-0.324567	0.0359428	0.00959412
MKI67IP	MKI67 (FHA domain) interacting nucleolar phosphoprotein (MKI67IP), mRNA.	-0.106813	0.634004	0.304368	0.0325912	0.232304	0.0759277	0.00981408
ZFP36L1	zinc finger protein 36, C3H type-like 1 (ZFP36L1), mRNA.	-0.16374	0.663452	0.528079	0.0252234	0.352647	0.0964812	0.00981408
VKORC1L1	vitamin K epoxide reductase complex, subunit 1-like 1 (VKORC1L1), mRNA.	0.0923696	0.590907	0.227297	0.0405436	0.345692	0.00347035	0.00985633
TM4SF1	transmembrane 4 L six family member 1 (TM4SF1), mRNA.	0.0840432	0.726976	0.0152102	0.924865	-0.345096	0.0144155	0.00999394
IFNGR1	interferon gamma receptor 1 (IFNGR1), mRNA.	0.299376	0.227277	0.331242	0.054081	0.582358	0.00229982	0.0100299
EXOSC7	exosome component 7 (EXOSC7), mRNA.	0.159477	0.374783	0.35048	0.00922974	0.358497	0.00585827	0.0100299
NKIRAS1	NFKB inhibitor interacting Ras-like 1 (NKIRAS1), mRNA.	0.151793	0.578509	0.488907	0.00995391	0.474376	0.00877089	0.0101475
C15ORF57	chromosome 15 open reading frame 57 (C15orf57), transcript variant 3, mRNA.	-0.0187557	0.955657	-0.265071	0.0490954	-0.373314	0.00724206	0.0102193
C7ORF36	chromosome 7 open reading frame 36 (C7orf36), mRNA.	0.151841	0.293293	0.3189	0.00445218	0.247886	0.0147163	0.0104384
DUS3L	dihydrouridine synthase 3-like (S. cerevisiae) (DUS3L), mRNA.	0.228729	0.36767	0.405893	0.0241272	0.555191	0.00324026	0.0104384
HBP1	HMG-box transcription factor 1 (HBP1), mRNA.	0.0764367	0.788266	-0.34208	0.0303497	-0.303119	0.0417113	0.0108001
LOC651697	PREDICTED: misc_RNA (LOC651697), miscRNA.	0.0284615	0.940779	0.357066	0.0295298	0.42205	0.0101043	0.0108746
LARP1B	La ribonucleoprotein domain family, member 1B (LARP1B), transcript variant 3, mRNA.	0.313865	0.114756	0.112731	0.379411	0.412181	0.00466084	0.0109829
IL27RA	interleukin 27 receptor, alpha (IL27RA), mRNA.	-0.162396	0.532867	0.398193	0.0254471	0.0638722	0.700143	0.0109993
NPFFR2	neuropeptide FF receptor 2 (NPFFR2), transcript variant 2, mRNA.	-0.128874	0.746393	-0.362456	0.100144	-0.70339	0.00383061	0.0110757
DDIT4L	DNA-damage-inducible transcript 4-like (DDIT4L), mRNA.	0.398853	0.38241	-0.649547	0.0436795	-0.125417	0.679996	0.0111667
CSTF2	cleavage stimulation factor, 3' pre-RNA, subunit 2, 64kDa (CSTF2), mRNA.	0.150615	0.421426	0.370664	0.00853312	0.35081	0.00855447	0.0111667
GLRX	glutaredoxin (thioltransferase) (GLRX), mRNA.	0.155766	0.535459	-0.372869	0.0289296	-0.160579	0.285955	0.0112111
DENND5A	DENN/MADD domain containing 5A (DENND5A), mRNA.	0.078459	0.814711	-0.392997	0.0284959	-0.336785	0.044816	0.0113227
FUT8	fucosyltransferase 8 (alpha (1,6) fucosyltransferase) (FUT8), transcript variant 4, mRNA.	-0.138977	0.760889	-0.735658	0.00862659	-0.575087	0.0237363	0.0113254
MGAT3	mannosyl (beta-1,4-)-glycoprotein beta-1,4-N-acetylglucosaminyltransferase (MGAT3), transcript variant 1, mRNA.	-0.204168	0.460856	-0.183949	0.302614	-0.60962	0.00314244	0.0113499
GPSM1	G-protein signaling modulator 1 (AGS3-like, C. elegans) (GPSM1), mRNA.	0.165955	0.64204	-0.48086	0.0336943	-0.351279	0.0892975	0.0114055
BRPF3	bromodomain and PHD finger containing, 3 (BRPF3), mRNA.	0.206631	0.37097	-0.316241	0.0487999	-0.00853317	0.959769	0.0114238
PIM2	pim-2 oncogene (PIM2), mRNA.	0.575821	0.177065	-0.136459	0.639046	0.65772	0.0245181	0.0114238
UBA6	ubiquitin-like modifier activating enzyme 6 (UBA6), mRNA.	-0.261388	0.22696	-0.426354	0.00887894	-0.432385	0.00590316	0.0114238
ACD	adrenocortical dysplasia homolog (mouse) (ACD), transcript variant 2, mRNA.	0.109161	0.702582	0.476612	0.00926178	0.400551	0.0183223	0.0115349
CARD10	caspase recruitment domain family, member 10 (CARD10), mRNA.	-0.294071	0.11693	-0.112287	0.353644	-0.386888	0.00477819	0.0116428
ADCY3	adenylate cyclase 3 (ADCY3), mRNA.	0.00328511	0.992269	0.323232	0.0151615	0.262728	0.0329429	0.0116428
SFTA2	surfactant associated 2 (SFTA2), mRNA.	0.0691435	0.795807	0.389309	0.0111066	0.338519	0.0185462	0.0116428
LOC642197	PREDICTED: similar to Protein FAM82B (LOC642197), mRNA.	0.0857437	0.74854	0.422974	0.0100677	0.358481	0.0187599	0.0116431
PKM2	pyruvate kinase, muscle (PKM2), transcript variant 3, mRNA.	-0.182561	0.432725	-0.270414	0.0862087	-0.521112	0.0029792	0.0117448
CENPA	centromere protein A (CENPA), transcript variant 2, mRNA.	-0.0350848	0.907427	0.349815	0.0162537	0.239135	0.0664475	0.0117626
LOC388796	hypothetical LOC388796 (LOC388796), non-coding RNA.	0.307101	0.483332	0.77073	0.0135138	0.834657	0.00668944	0.0120178
C15ORF52	chromosome 15 open reading frame 52 (C15orf52), mRNA.	-0.335721	0.039996	-0.0913145	0.394918	-0.26273	0.0213662	0.0120243
QPRT	quinolinate phosphoribosyltransferase (QPRT), mRNA.	-0.0307919	0.92322	-0.270584	0.0565451	-0.397927	0.00730119	0.0120445
C3ORF59	chromosome 3 open reading frame 59 (C3orf59), mRNA.	-0.0860899	0.679902	-0.222122	0.0684127	-0.378637	0.00406617	0.0121991
CGN	cingulin (CGN), mRNA.	-0.376609	0.0701189	-0.0326926	0.836537	-0.330663	0.0227638	0.0121991
MAPK6	mitogen-activated protein kinase 6 (MAPK6), mRNA.	0.122904	0.521556	-0.18631	0.130428	-0.250149	0.0429019	0.0124336
SLC25A19	solute carrier family 25 (mitochondrial thiamine pyrophosphate carrier), member 19 (SLC25A19), nuclear gene encoding mitochondrial protein, mRNA.	0.089359	0.805509	0.348359	0.0673625	0.567142	0.00529733	0.0124857
MCM4	minichromosome maintenance complex component 4 (MCM4), transcript variant 2, mRNA.	0.1188	0.517964	0.346774	0.00874156	0.304843	0.0135517	0.0124872
RAP1GAP	RAP1 GTPase activating protein (RAP1GAP), mRNA.	-0.118914	0.776711	-0.588392	0.0161699	-0.590773	0.0126087	0.012538
C14ORF78	PREDICTED: chromosome 14 open reading frame 78 (C14orf78), mRNA.	-0.435974	0.210259	0.0957008	0.687237	-0.554077	0.0204795	0.0125486
EZH2	enhancer of zeste homolog 2 (Drosophila) (EZH2), transcript variant 1, mRNA.	0.427922	0.228579	0.225902	0.332968	0.780576	0.00366677	0.012772
BCL2L1	BCL2-like 1 (BCL2L1), nuclear gene encoding mitochondrial protein, transcript variant 1, mRNA.	0.113495	0.601793	0.379042	0.0107302	0.350927	0.0127665	0.012776
LIMCH1	LIM and calponin homology domains 1 (LIMCH1), mRNA.	0.046817	0.909771	-0.45953	0.0197963	-0.341021	0.0571055	0.0130472
C19ORF56	chromosome 19 open reading frame 56 (C19orf56), mRNA.	-0.0126019	0.969608	-0.386611	0.00935263	-0.193951	0.126984	0.0130472
C17ORF91	chromosome 17 open reading frame 91 (C17orf91), transcript variant 2, mRNA.	-0.253889	0.341959	-0.46178	0.0171	-0.548066	0.00495357	0.013053
DUSP23	dual specificity phosphatase 23 (DUSP23), mRNA.	0.158432	0.469735	0.281291	0.0572995	0.467522	0.00366677	0.0130761
KRT17	keratin 17 (KRT17), mRNA.	-0.120612	0.765073	-0.47929	0.0380411	-0.642827	0.00668944	0.0130995
USP1	ubiquitin specific peptidase 1 (USP1), transcript variant 1, mRNA.	0.25032	0.282383	0.330416	0.0439803	0.51577	0.00331347	0.0133481
PLOD2	procollagen-lysine, 2-oxoglutarate 5-dioxygenase 2 (PLOD2), transcript variant 1, mRNA.	0.111945	0.682336	-0.374955	0.0252639	-0.188384	0.200524	0.0133803
MT1G	metallothionein 1G (MT1G), mRNA.	0.169386	0.457383	0.104467	0.474551	0.474769	0.00406617	0.0135277
ALS2	amyotrophic lateral sclerosis 2 (juvenile) (ALS2), mRNA.	-0.195058	0.262416	-0.170389	0.140377	-0.39014	0.00315152	0.0136514
UBXN4	UBX domain protein 4 (UBXN4), mRNA.	0.0982282	0.654269	-0.21838	0.0955957	-0.274923	0.0357345	0.013748
TXNDC17	thioredoxin domain containing 17 (TXNDC17), mRNA.	0.106993	0.630136	0.408279	0.00702486	0.280712	0.036269	0.0137495
ILK	integrin-linked kinase (ILK), transcript variant 1, mRNA.	-0.133094	0.502441	0.0979236	0.4318	-0.301702	0.0215904	0.0139193
KLHL2	kelch-like 2, Mayven (Drosophila) (KLHL2), mRNA.	0.244747	0.334129	0.272405	0.109822	0.560992	0.00321909	0.0140238
SH3RF1	SH3 domain containing ring finger 1 (SH3RF1), mRNA.	-0.0985236	0.783288	-0.546546	0.00984175	-0.406963	0.0334339	0.0140238
MTERFD1	MTERF domain containing 1 (MTERFD1), mRNA.	0.0934166	0.682448	0.329619	0.0202592	0.363883	0.00938219	0.0140238
DKC1	dyskeratosis congenita 1, dyskerin (DKC1), mRNA.	-0.0242322	0.937741	0.22974	0.0719111	0.318495	0.0151568	0.0141907
SLC37A4	solute carrier family 37 (glucose-6-phosphate transporter), member 4 (SLC37A4), mRNA.	0.152597	0.519308	0.221527	0.139641	0.49211	0.00373138	0.0142966
EFEMP2	EGF-containing fibulin-like extracellular matrix protein 2 (EFEMP2), mRNA.	-0.198692	0.30156	-0.207989	0.107986	-0.424039	0.00325539	0.0143912
VNN1	vanin 1 (VNN1), mRNA.	0.613828	0.102852	-0.0310299	0.915786	0.513754	0.0399039	0.0143912
DYSF	dysferlin, limb girdle muscular dystrophy 2B (autosomal recessive) (DYSF), mRNA.	-0.126613	0.6432	-0.189655	0.234845	-0.517753	0.0042296	0.0147173
CAV2	caveolin 2 (CAV2), transcript variant 1, mRNA.	-0.230282	0.302077	-0.237134	0.112433	-0.490754	0.00332885	0.014727
GLIPR2	GLI pathogenesis-related 2 (GLIPR2), mRNA.	-0.245136	0.310528	-0.133258	0.395381	-0.512305	0.00412332	0.0147381
HKDC1	hexokinase domain containing 1 (HKDC1), mRNA.	0.0828386	0.746393	-0.302575	0.0407473	-0.256516	0.0627418	0.0147593
HELLS	helicase, lymphoid-specific (HELLS), mRNA.	-0.0499855	0.866498	0.342473	0.0197963	0.204383	0.116937	0.0148052
RBM47	RNA binding motif protein 47 (RBM47), transcript variant 2, mRNA.	0.0704291	0.772417	-0.310124	0.0270301	-0.2028	0.108939	0.014914
AADACL1	arylacetamide deacetylase-like 1 (AADACL1), mRNA.	-0.100825	0.735209	-0.264119	0.11104	-0.507081	0.00501116	0.014914
IMP4	IMP4, U3 small nucleolar ribonucleoprotein, homolog (yeast) (IMP4), mRNA.	0.152877	0.394959	0.29306	0.0236644	0.366652	0.00537727	0.014914
ETV6	ets variant 6 (ETV6), mRNA.	0.123583	0.625936	-0.358259	0.0277829	-0.0659714	0.663516	0.0150105
CYB5A	cytochrome b5 type A (microsomal) (CYB5A), transcript variant 2, mRNA.	0.0437567	0.888566	0.386315	0.0121534	0.288379	0.0396801	0.0150514
TMBIM4	transmembrane BAX inhibitor motif containing 4 (TMBIM4), mRNA.	-0.0169653	0.955889	-0.16433	0.187507	-0.368617	0.00730119	0.0151964
FRAT2	frequently rearranged in advanced T-cell lymphomas 2 (FRAT2), mRNA.	0.200975	0.427939	0.306299	0.0758685	0.543806	0.00386158	0.0151964
LOC440895	PREDICTED: similar to LIM and senescent cell antigen-like domains 1, transcript variant 1 (LOC440895), mRNA.	-0.474575	0.252859	-0.804311	0.0100564	-0.774431	0.00940018	0.0152865
MXD4	MAX dimerization protein 4 (MXD4), mRNA.	-0.0179386	0.964595	-0.428301	0.0120383	-0.266771	0.0764882	0.0153215
ARL6IP5	ADP-ribosylation-like factor 6 interacting protein 5 (ARL6IP5), mRNA.	-0.24161	0.363517	0.0561803	0.75973	-0.454201	0.0142846	0.0154017
KRT80	keratin 80 (KRT80), transcript variant 1, mRNA.	-0.268664	0.127201	-0.189376	0.111355	-0.371467	0.00442776	0.0160829
CCDC50	coiled-coil domain containing 50 (CCDC50), transcript variant 2, mRNA.	-0.00198872	0.995809	-0.12045	0.27435	-0.318672	0.00848132	0.0160829
APPL2	adaptor protein, phosphotyrosine interaction, PH domain and leucine zipper containing 2 (APPL2), mRNA.	0.369268	0.039996	0.0978719	0.409034	0.240646	0.047851	0.0162298
TMEM79	transmembrane protein 79 (TMEM79), mRNA.	0.322016	0.459892	0.437795	0.127139	0.916875	0.00399224	0.0162298
TMEM139	transmembrane protein 139 (TMEM139), mRNA.	-0.086022	0.859755	-0.412906	0.0715997	-0.641752	0.00778879	0.0163457
IFNGR2	interferon gamma receptor 2 (interferon gamma transducer 1) (IFNGR2), mRNA.	-0.19284	0.272965	0.018737	0.89012	-0.303437	0.0143811	0.0164904
FOXO1	forkhead box O1 (FOXO1), mRNA.	-0.0600857	0.907427	-0.608235	0.0157348	-0.486926	0.035771	0.0164904
FN3KRP	fructosamine-3-kinase-related protein (FN3KRP), mRNA.	-0.019223	0.955657	0.339374	0.023664	0.269698	0.0516233	0.0166935
RHEB	Ras homolog enriched in brain (RHEB), mRNA.	0.0532045	0.824592	0.323629	0.0135138	0.262346	0.0302054	0.0166935
LOC646723	PREDICTED: similar to Keratin, type I cytoskeletal 18 (Cytokeratin-18) (CK-18) (Keratin-18) (K18) (LOC646723), mRNA.	-0.256608	0.344951	-0.0834258	0.651748	-0.536619	0.00610227	0.0169539
ZDHHC7	zinc finger, DHHC-type containing 7 (ZDHHC7), mRNA.	-0.159112	0.392212	-0.259186	0.0469249	-0.386445	0.00469382	0.0169773
EIF5A2	eukaryotic translation initiation factor 5A2 (EIF5A2), mRNA.	0.00849156	0.99179	-0.629598	0.028779	-0.590373	0.0311271	0.0170382
WWP1	WW domain containing E3 ubiquitin protein ligase 1 (WWP1), mRNA.	-0.0732384	0.743288	-0.270009	0.0358994	-0.337757	0.00946431	0.0174756
TPM1	tropomyosin 1 (alpha) (TPM1), transcript variant 6, mRNA.	-0.205615	0.6432	-0.514612	0.0596325	-0.792101	0.00609942	0.0176158
CYR61	cysteine-rich, angiogenic inducer, 61 (CYR61), mRNA.	0.0101856	0.987255	-0.429292	0.0355086	-0.434503	0.0273666	0.0177808
MT1E	metallothionein 1E (MT1E), mRNA.	0.0975814	0.731765	0.365667	0.0299773	0.429512	0.0107127	0.0177808
PAPSS2	3'-phosphoadenosine 5'-phosphosulfate synthase 2 (PAPSS2), transcript variant 1, mRNA.	0.103901	0.830948	-0.597505	0.0214792	-0.262974	0.241776	0.0178274
LMNB2	lamin B2 (LMNB2), mRNA.	-0.087501	0.684002	0.290518	0.028779	0.102272	0.386819	0.0178274
RAB2B	RAB2B, member RAS oncogene family (RAB2B), mRNA.	0.0450733	0.899163	-0.35717	0.0327692	-0.299251	0.054951	0.0181904
LDOC1	leucine zipper, down-regulated in cancer 1 (LDOC1), mRNA.	-0.201562	0.427727	-0.306452	0.0758685	-0.527722	0.00463469	0.0181904
FTHL2	ferritin, heavy polypeptide-like 2 (FTHL2) on chromosome 1.	-0.028792	0.940827	0.208112	0.183211	0.416142	0.01323	0.0181904
CIB1	calcium and integrin binding 1 (calmyrin) (CIB1), mRNA.	-0.00861922	0.979936	-0.301783	0.0172512	-0.215785	0.059395	0.018266
CYB5R1	cytochrome b5 reductase 1 (CYB5R1), mRNA.	0.0758582	0.882797	-0.401938	0.0907267	-0.548819	0.0227638	0.018266
OCRL	oculocerebrorenal syndrome of Lowe (OCRL), transcript variant a, mRNA.	0.05575	0.82223	-0.225476	0.0743861	-0.26571	0.0338014	0.0184684
GLT25D1	glycosyltransferase 25 domain containing 1 (GLT25D1), mRNA.	0.0294206	0.903483	0.22994	0.0423029	0.276258	0.0147163	0.0186038
PANX2	pannexin 2 (PANX2), mRNA.	-0.000386847	0.999331	-0.576477	0.0256225	-0.501794	0.0389333	0.0186216
TGFBR2	transforming growth factor, beta receptor II (70/80kDa) (TGFBR2), transcript variant 1, mRNA.	-0.0950189	0.774529	0.414646	0.0289296	0.233995	0.165232	0.0187929
SKP1	S-phase kinase-associated protein 1 (SKP1), transcript variant 1, mRNA.	-0.025495	0.930698	-0.2738	0.0364794	-0.303971	0.0186151	0.0188253
AKTIP	AKT interacting protein (AKTIP), transcript variant 1, mRNA.	0.238821	0.208961	0.171781	0.166462	0.391552	0.00474399	0.0192265
EMP1	epithelial membrane protein 1 (EMP1), mRNA.	-0.00325177	0.992269	0.320547	0.01577	0.0337515	0.78384	0.0193255
KRT7	keratin 7 (KRT7), mRNA.	-0.0915558	0.859755	0.60087	0.0208313	0.22696	0.31319	0.0193255
PTOV1	prostate tumor overexpressed 1 (PTOV1), mRNA.	-0.00723232	0.985261	-0.218367	0.0766658	-0.311062	0.0144155	0.0193255
LOC100133077	PREDICTED: hypothetical protein LOC100133077 (LOC100133077), mRNA.	0.47938	0.242484	-0.154877	0.572963	0.560104	0.0413405	0.0194054
PTRF	polymerase I and transcript release factor (PTRF), mRNA.	-0.274031	0.321041	-0.29677	0.110497	-0.579719	0.00442776	0.0195564
CDC45L	CDC45 cell division cycle 45-like (S. cerevisiae) (CDC45L), mRNA.	0.225064	0.293293	0.378768	0.01577	0.397125	0.00946431	0.0196147
PLD3	phospholipase D family, member 3 (PLD3), transcript variant 2, mRNA.	0.0960703	0.68068	-0.276642	0.0477607	-0.189835	0.136847	0.019631
CTHRC1	collagen triple helix repeat containing 1 (CTHRC1), mRNA.	-0.177265	0.286123	-0.0966978	0.37034	-0.336339	0.00556297	0.019943
TDRD7	tudor domain containing 7 (TDRD7), mRNA.	-0.0621303	0.788568	0.28997	0.0255363	0.121443	0.286268	0.0199909
TAGLN	transgelin (TAGLN), transcript variant 2, mRNA.	0.395187	0.135907	0.0528125	0.778646	0.435674	0.0183295	0.0200618
ATP2A2	ATPase, Ca++ transporting, cardiac muscle, slow twitch 2 (ATP2A2), transcript variant 2, mRNA.	0.049876	0.880249	-0.28543	0.064418	-0.323618	0.033688	0.0203421
FAM24B	family with sequence similarity 24, member B (FAM24B), mRNA.	0.36523	0.210259	0.413503	0.0423629	0.588061	0.00546431	0.0203421
HSPC111	hypothetical protein HSPC111 (HSPC111), mRNA.	-0.0881928	0.857296	0.482082	0.0422453	0.411813	0.0627792	0.0205664
FAM133B	family with sequence similarity 133, member B (FAM133B), transcript variant 1, mRNA.	0.0359139	0.907361	0.20907	0.123514	0.373116	0.00973096	0.0207053
RNMT	RNA (guanine-7-) methyltransferase (RNMT), mRNA.	0.0828319	0.73112	-0.302771	0.0332288	-0.153004	0.224281	0.0207072
PLA2G4C	phospholipase A2, group IVC (cytosolic, calcium-independent) (PLA2G4C), mRNA.	-0.113085	0.883463	-0.592845	0.0960397	-0.969892	0.00988044	0.0207072
LAMA5	laminin, alpha 5 (LAMA5), mRNA.	-0.177909	0.447976	-0.142114	0.341863	-0.466423	0.00556297	0.0209293
FNBP1	formin binding protein 1 (FNBP1), mRNA.	0.117685	0.635509	-0.309728	0.0483692	-0.181189	0.197267	0.0209965
DCBLD2	discoidin, CUB and LCCL domain containing 2 (DCBLD2), mRNA.	-0.221301	0.309382	-0.137285	0.330663	-0.438158	0.00556297	0.0210006
FAM171A1	family with sequence similarity 171, member A1 (FAM171A1), mRNA.	-0.0218899	0.949098	-0.205611	0.132369	-0.371657	0.0108665	0.0210006
RAB17	RAB17, member RAS oncogene family (RAB17), mRNA.	-0.0451274	0.905561	-0.367759	0.0387514	-0.412145	0.0187599	0.0210006
KAT2A	K(lysine) acetyltransferase 2A (KAT2A), mRNA.	0.0151001	0.968888	0.285795	0.0698292	0.387829	0.0160794	0.0212507
RFC4	replication factor C (activator 1) 4, 37kDa (RFC4), transcript variant 1, mRNA.	0.284474	0.351571	0.481458	0.0256225	0.577886	0.00776472	0.0212507
MIR302C	microRNA 302c (MIR302C), microRNA.	0.152993	0.651965	-0.443261	0.0364794	-0.138306	0.473892	0.0213277
HLA-G	HLA-G histocompatibility antigen, class I, G (HLA-G), mRNA.	-0.212572	0.210783	-0.149673	0.178327	-0.343663	0.00544546	0.0214066
CST6	cystatin E/M (CST6), mRNA.	-0.0610599	0.856019	-0.214256	0.163976	-0.441156	0.00832107	0.021451
SLBP	stem-loop binding protein (SLBP), mRNA.	0.00468215	0.99179	0.22977	0.0828626	0.32479	0.016587	0.0216016
LRRC41	leucine rich repeat containing 41 (LRRC41), mRNA.	-0.132663	0.59701	-0.280125	0.0751415	-0.451286	0.0067965	0.0216194
STK24	serine/threonine kinase 24 (STE20 homolog, yeast) (STK24), transcript variant 2, mRNA.	0.0500625	0.865753	0.299337	0.0352777	0.330224	0.0185462	0.021982
CLCC1	chloride channel CLIC-like 1 (CLCC1), transcript variant 2, mRNA.	-0.035756	0.937741	0.451656	0.023664	0.279391	0.117112	0.0220016
EBAG9	estrogen receptor binding site associated, antigen, 9 (EBAG9), transcript variant 1, mRNA.	0.0877314	0.750807	0.26587	0.0840715	0.426041	0.00849141	0.0220016
PRDM8	PR domain containing 8 (PRDM8), transcript variant 1, mRNA.	-0.377954	0.382051	-0.600046	0.0484861	-0.859369	0.00628772	0.0220016
KIAA0247	KIAA0247 (KIAA0247), mRNA.	0.178963	0.438724	0.378247	0.0224936	0.415618	0.0107127	0.0220016
ALDH7A1	aldehyde dehydrogenase 7 family, member A1 (ALDH7A1), mRNA.	-0.0504447	0.848612	0.288009	0.02993	-0.0147264	0.913556	0.0221381
CCNA2	cyclin A2 (CCNA2), mRNA.	0.0893046	0.832747	0.361928	0.0866177	0.570163	0.00993666	0.0221635
FER1L3	fer-1-like 3, myoferlin (C. elegans) (FER1L3), transcript variant 1, mRNA.	-0.126696	0.573463	-0.179704	0.187485	-0.417096	0.00596831	0.022334
TEX264	testis expressed 264 (TEX264), mRNA.	0.160065	0.453986	0.37661	0.0140402	0.342874	0.0185462	0.0225355
CLIP1	CAP-GLY domain containing linker protein 1 (CLIP1), transcript variant 1, mRNA.	0.00781532	0.984843	-0.288566	0.0277829	-0.227294	0.0594637	0.0225682
DDX56	DEAD (Asp-Glu-Ala-Asp) box polypeptide 56 (DDX56), mRNA.	0.150891	0.330115	0.29826	0.0100564	0.235438	0.0259659	0.0226913
SMAP2	small ArfGAP2 (SMAP2), mRNA.	-0.0498474	0.874901	-0.34282	0.028372	-0.334972	0.0252628	0.0227637
TMEM43	transmembrane protein 43 (TMEM43), mRNA.	0.0902571	0.748435	0.349004	0.0332288	0.392208	0.0153648	0.0229184
YEATS2	YEATS domain containing 2 (YEATS2), mRNA.	0.0182404	0.968888	0.417764	0.0351656	0.406544	0.0326506	0.0233662
XBP1	X-box binding protein 1 (XBP1), transcript variant 2, mRNA.	0.303893	0.182106	0.281715	0.0698292	0.451088	0.00618679	0.023378
AFAP1L2	actin filament associated protein 1-like 2 (AFAP1L2), transcript variant 2, mRNA.	-0.367995	0.268672	0.0397198	0.876772	-0.523262	0.0227113	0.0235183
TMEM97	transmembrane protein 97 (TMEM97), mRNA.	0.0581152	0.859755	0.340832	0.0352239	0.367546	0.0204795	0.023806
PRKCDBP	protein kinase C, delta binding protein (PRKCDBP), mRNA.	-0.188592	0.392212	0.0804923	0.587026	-0.321485	0.0311271	0.0239363
STX3	syntaxin 3 (STX3), mRNA.	0.00971875	0.984843	-0.206773	0.180919	-0.399498	0.0154623	0.0241135
GOT1	glutamic-oxaloacetic transaminase 1, soluble (aspartate aminotransferase 1) (GOT1), mRNA.	0.322262	0.127796	0.154883	0.263778	0.391288	0.00984837	0.0242081
BRI3BP	BRI3 binding protein (BRI3BP), mRNA.	0.311899	0.223946	0.314651	0.0712932	0.509181	0.0060727	0.0242081
TMEM42	transmembrane protein 42 (TMEM42), mRNA.	0.0415036	0.924363	0.422135	0.0351656	0.426751	0.0271797	0.0243134
KIAA1147	PREDICTED: KIAA1147 (KIAA1147), mRNA.	-0.0134452	0.971003	-0.377267	0.0161699	-0.182733	0.17721	0.024454
CDH1	cadherin 1, type 1, E-cadherin (epithelial) (CDH1), mRNA.	0.0011589	0.99911	0.290067	0.0171162	0.129676	0.215728	0.024454
BIK	BCL2-interacting killer (apoptosis-inducing) (BIK), mRNA.	-0.00474284	0.992114	0.373342	0.0305182	0.307943	0.0555926	0.0247089
COMMD8	COMM domain containing 8 (COMMD8), mRNA.	0.077595	0.817318	0.407967	0.0239137	0.374616	0.0282831	0.0247089
EXD2	exonuclease 3'-5' domain containing 2 (EXD2), mRNA.	-0.0471618	0.871913	0.30042	0.0347682	0.202978	0.116293	0.0247218
FLJ46906	PREDICTED: hypothetical gene supported by AK128874; BC071813 (FLJ46906), mRNA.	0.471005	0.153986	0.20405	0.338799	0.599429	0.0101754	0.0249247
NR3C2	nuclear receptor subfamily 3, group C, member 2 (NR3C2), mRNA.	0.0826784	0.905561	-0.64169	0.0477607	-0.579167	0.0572168	0.0249273
C9ORF140	chromosome 9 open reading frame 140 (C9orf140), mRNA.	0.0104883	0.99179	0.653598	0.0364166	0.611262	0.0396801	0.0249842
DSE	dermatan sulfate epimerase (DSE), transcript variant 1, mRNA.	0.20654	0.199152	-0.0317949	0.780018	0.214951	0.0454071	0.0251171
WDR26	WD repeat domain 26 (WDR26), mRNA.	-0.0254393	0.95485	-0.40553	0.0255363	-0.329797	0.050663	0.0251355
APEX1	APEX nuclease (multifunctional DNA repair enzyme) 1 (APEX1), transcript variant 1, mRNA.	0.11776	0.687261	0.469887	0.0120383	0.307522	0.0640421	0.0251355
DEK	DEK oncogene (DNA binding) (DEK), mRNA.	-0.0274944	0.924295	0.18557	0.132434	0.290716	0.0229185	0.0251355
INDO	indoleamine-pyrrole 2,3 dioxygenase (INDO), mRNA.	-0.26354	0.524976	-0.592932	0.0355086	-0.722599	0.0107284	0.025158
MGC4677	PREDICTED: hypothetical protein MGC4677 (MGC4677), mRNA.	0.030522	0.939466	-0.34191	0.04301	-0.304371	0.0555906	0.0253225
RGS20	regulator of G-protein signaling 20 (RGS20), transcript variant 1, mRNA.	-0.351513	0.155394	-0.153768	0.336627	-0.448833	0.0103274	0.0253381
C1ORF59	chromosome 1 open reading frame 59 (C1orf59), mRNA.	0.18178	0.393213	0.319772	0.0336943	0.394994	0.00938219	0.0253381
RABEPK	Rab9 effector protein with kelch motifs (RABEPK), mRNA.	0.108033	0.725959	0.365126	0.0415863	0.438018	0.0144155	0.0254855
RMI1	RMI1, RecQ mediated genome instability 1, homolog (S. cerevisiae) (RMI1), mRNA.	0.0967103	0.766783	0.356054	0.0522429	0.457731	0.0137845	0.0256959
TMEM154	transmembrane protein 154 (TMEM154), mRNA.	-0.0342076	0.924363	-0.357337	0.0305182	-0.329345	0.0359877	0.0261101
SEPHS1	selenophosphate synthetase 1 (SEPHS1), mRNA.	0.307286	0.174001	0.169592	0.244862	0.421953	0.00854369	0.0262612
C4ORF33	chromosome 4 open reading frame 33 (C4orf33), transcript variant 2, mRNA.	0.0191551	0.955506	0.281028	0.0382218	0.277686	0.0333762	0.0264462
QPCT	glutaminyl-peptide cyclotransferase (QPCT), mRNA.	0.0306689	0.930131	-0.338021	0.0299773	-0.22293	0.113622	0.0265444
ANXA2	annexin A2 (ANXA2), transcript variant 2, mRNA.	-0.267759	0.175029	-0.042465	0.757959	-0.318878	0.0195173	0.0266706
DHX32	DEAH (Asp-Glu-Ala-His) box polypeptide 32 (DHX32), mRNA.	0.0279912	0.939466	-0.287639	0.0578582	-0.300962	0.0414545	0.0266706
SCRIB	scribbled homolog (Drosophila) (SCRIB), transcript variant 2, mRNA.	-0.249656	0.182106	0.0131253	0.929886	-0.259709	0.0384715	0.0266706
MACF1	microtubule-actin crosslinking factor 1 (MACF1), transcript variant 1, mRNA.	-0.0967948	0.799175	-0.435376	0.0364794	-0.474896	0.0202937	0.026841
LTBP4	latent transforming growth factor beta binding protein 4 (LTBP4), transcript variant 3, mRNA.	-0.123839	0.680775	-0.345656	0.0532188	-0.457889	0.012065	0.0271512
LACTB	lactamase, beta (LACTB), nuclear gene encoding mitochondrial protein, transcript variant 1, mRNA.	-0.218058	0.251175	-0.23655	0.0684127	-0.368931	0.00701118	0.0273022
SPHK2	sphingosine kinase 2 (SPHK2), mRNA.	-0.0186404	0.955657	0.199915	0.135298	0.31775	0.022335	0.0275953
ATP2C1	ATPase, Ca++ transporting, type 2C, member 1 (ATP2C1), transcript variant 4, mRNA.	-0.0685541	0.79842	-0.244593	0.0848926	-0.368468	0.0124466	0.0276655
LZTR1	leucine-zipper-like transcription regulator 1 (LZTR1), mRNA.	-0.0138821	0.963986	0.0653631	0.572835	-0.252053	0.0315409	0.0276655
RIPK5	receptor interacting protein kinase 5 (RIPK5), transcript variant 1, mRNA.	-0.0639743	0.896586	-0.39763	0.0748298	-0.546667	0.0166384	0.0276975
PRKCH	protein kinase C, eta (PRKCH), mRNA.	-0.0460481	0.921461	0.386397	0.059683	0.396214	0.0467388	0.0276975
ZNF827	zinc finger protein 827 (ZNF827), mRNA.	-0.00659077	0.987255	-0.304429	0.0252234	-0.214326	0.0815743	0.0278137
INSIG2	insulin induced gene 2 (INSIG2), mRNA.	-0.0550038	0.82707	-0.160567	0.189	-0.340831	0.0104163	0.0280047
GAL	galanin prepropeptide (GAL), mRNA.	0.374757	0.447143	0.886971	0.0130833	0.695091	0.0340553	0.0281085
C20ORF127	chromosome 20 open reading frame 127 (C20orf127), mRNA.	0.0870601	0.764522	0.31561	0.0532535	0.400814	0.0151568	0.0281988
LIMS1	LIM and senescent cell antigen-like domains 1 (LIMS1), mRNA.	-0.233267	0.144384	-0.225015	0.0437247	-0.286357	0.010958	0.0283497
PTPRE	protein tyrosine phosphatase, receptor type, E (PTPRE), transcript variant 1, mRNA.	-0.265897	0.222288	0.0221129	0.893897	-0.308237	0.0352203	0.0283647
HOXB5	homeobox B5 (HOXB5), mRNA.	0.0941071	0.839243	0.370461	0.100892	0.587331	0.0127665	0.0283647
SIDT2	SID1 transmembrane family, member 2 (SIDT2), mRNA.	-0.0121537	0.984843	-0.398342	0.0485542	-0.411517	0.0345858	0.0283647
WDR61	WD repeat domain 61 (WDR61), mRNA.	0.0264416	0.941384	0.382382	0.0187342	0.216379	0.131677	0.0283917
LOC643384	PREDICTED: similar to hCG2036843 (LOC643384), mRNA.	-0.0512675	0.818952	0.110825	0.31169	0.251012	0.0278258	0.028425
CREG1	cellular repressor of E1A-stimulated genes 1 (CREG1), mRNA.	0.214389	0.697841	0.761579	0.0247129	0.723119	0.0252628	0.028425
HMMR	hyaluronan-mediated motility receptor (RHAMM) (HMMR), transcript variant 1, mRNA.	0.185437	0.321041	0.187487	0.131354	0.365068	0.00683003	0.0285584
SCML1	sex comb on midleg-like 1 (Drosophila) (SCML1), transcript variant 1, mRNA.	0.207614	0.310798	0.245916	0.0787834	0.396321	0.007259	0.0285616
PDSS1	prenyl (decaprenyl) diphosphate synthase, subunit 1 (PDSS1), mRNA.	-0.0264283	0.965739	0.44506	0.0669717	0.49845	0.03674	0.0297203
LOC399748	PREDICTED: misc_RNA (LOC399748), miscRNA.	-0.451822	0.0832617	-0.130912	0.449167	-0.368459	0.0378732	0.0299954
ACTB	actin, beta (ACTB), mRNA.	0.106402	0.764534	0.449485	0.0287418	-0.0607288	0.752825	0.030074
KIAA0363	PREDICTED: KIAA0363 protein (KIAA0363), mRNA.	0.0057986	0.99179	-0.23193	0.190011	-0.442973	0.0187599	0.030074
LOC550643	hypothetical LOC550643 (LOC550643), non-coding RNA.	-0.108031	0.70786	-0.325233	0.0551887	-0.422533	0.0144155	0.030074
TPBG	trophoblast glycoprotein (TPBG), mRNA.	-0.0514345	0.898201	-0.443473	0.0211641	-0.304291	0.0786822	0.0301204
ATP9A	ATPase, class II, type 9A (ATP9A), mRNA.	-0.269878	0.344968	-0.293575	0.123155	-0.548595	0.0072911	0.0301204
KRT8	keratin 8 (KRT8), mRNA.	-0.499127	0.26644	-0.0288125	0.936965	-0.720927	0.0207284	0.0301673
OIP5	Opa interacting protein 5 (OIP5), mRNA.	0.189726	0.483332	0.399989	0.0321753	0.452462	0.0144155	0.0303602
FBXO5	F-box protein 5 (FBXO5), mRNA.	0.151379	0.577208	0.306839	0.0740116	0.459708	0.0101754	0.0306525
LOC388789	PREDICTED: hypothetical gene supported by AF147354 (LOC388789), mRNA.	-0.00929924	0.983478	-0.296636	0.04301	0.0772539	0.57188	0.0306982
FAM58A	family with sequence similarity 58, member A (FAM58A), mRNA.	0.0900617	0.680775	0.334574	0.0148281	0.22463	0.0664616	0.030823
OBFC1	oligonucleotide/oligosaccharide-binding fold containing 1 (OBFC1), mRNA.	0.221364	0.492215	0.533771	0.018959	0.477398	0.0257444	0.030823
PFKFB3	6-phosphofructo-2-kinase/fructose-2,6-biphosphatase 3 (PFKFB3), mRNA.	-0.0994006	0.676125	-0.199117	0.139055	-0.375426	0.00976874	0.0309233
CDK5RAP3	CDK5 regulatory subunit associated protein 3 (CDK5RAP3), transcript variant 2, mRNA.	0.0983196	0.746679	0.401793	0.0250433	0.359806	0.0335806	0.0309997
CFLAR	CASP8 and FADD-like apoptosis regulator (CFLAR), mRNA.	-0.082884	0.867262	0.207862	0.344633	0.514046	0.0263479	0.0312045
TMSL3	thymosin-like 3 (TMSL3), mRNA.	-0.0536406	0.896562	-0.281047	0.126229	-0.465214	0.0153646	0.0312182
RBBP8	retinoblastoma binding protein 8 (RBBP8), transcript variant 3, mRNA.	0.201872	0.252859	0.201519	0.0923502	0.336592	0.00806219	0.0312182
CEP55	centrosomal protein 55kDa (CEP55), mRNA.	0.0483774	0.876075	0.343857	0.0248177	0.26872	0.0565572	0.0317171
TMEM209	transmembrane protein 209 (TMEM209), mRNA.	-0.0145681	0.966085	0.164793	0.219887	0.328331	0.0212152	0.0317171
SIK3	SIK family kinase 3 (SIK3), mRNA.	0.308114	0.189374	0.0630262	0.701185	0.381079	0.0201526	0.0317559
LOC158160	hypothetical protein LOC158160 (LOC158160), transcript variant 1, mRNA.	-0.0274415	0.955657	0.412414	0.0397167	0.31584	0.0859478	0.0320356
RHBDF1	rhomboid 5 homolog 1 (Drosophila) (RHBDF1), mRNA.	-0.20223	0.489554	-0.282056	0.134831	-0.535918	0.00849141	0.0320356
AGRN	agrin (AGRN), mRNA.	-0.112099	0.62069	-0.232064	0.0942139	-0.372802	0.0105513	0.0320356
ZBTB4	zinc finger and BTB domain containing 4 (ZBTB4), mRNA.	0.0379468	0.921461	-0.222182	0.171168	-0.369335	0.0275781	0.0320356
CMIP	c-Maf-inducing protein (CMIP), transcript variant Tc-mip, mRNA.	0.0616788	0.860981	-0.357999	0.0381281	-0.191338	0.213358	0.0322711
ANP32B	acidic (leucine-rich) nuclear phosphoprotein 32 family, member B (ANP32B), mRNA.	0.163723	0.370458	0.270328	0.0348415	0.317808	0.0127665	0.0323139
PEMT	phosphatidylethanolamine N-methyltransferase (PEMT), nuclear gene encoding mitochondrial protein, transcript variant 1, mRNA.	0.169729	0.370458	0.26483	0.0439803	-0.0467356	0.709541	0.0326928
SDCCAG3	serologically defined colon cancer antigen 3 (SDCCAG3), transcript variant 1, mRNA.	0.135271	0.534601	0.257486	0.0702378	0.376475	0.0107284	0.0326928
LOC100131541	PREDICTED: similar to MRSS6228 (LOC100131541), mRNA.	-0.876826	0.188971	-0.73415	0.102328	-1.22793	0.00969247	0.0328049
ACAT1	acetyl-Coenzyme A acetyltransferase 1 (ACAT1), nuclear gene encoding mitochondrial protein, mRNA.	-0.0526399	0.867721	0.319882	0.0360574	0.153915	0.254626	0.032871
MGC71993	similar to DNA segment, Chr 11, Brigham & Womens Genetics 0434 expressed (MGC71993), mRNA.	0.0265496	0.928163	-0.194117	0.123379	-0.270726	0.0334339	0.032882
ATP1A1	ATPase, Na+/K+ transporting, alpha 1 polypeptide (ATP1A1), transcript variant 2, mRNA.	0.00545297	0.99179	0.341992	0.0280123	0.22385	0.110379	0.033063
CDS1	CDP-diacylglycerol synthase (phosphatidate cytidylyltransferase) 1 (CDS1), mRNA.	-0.0733885	0.783288	-0.190088	0.171099	-0.373921	0.0121199	0.0330718
TEAD2	TEA domain family member 2 (TEAD2), mRNA.	-0.206037	0.519308	-0.523512	0.0184982	-0.439189	0.0337493	0.0332808
ITGA5	integrin, alpha 5 (fibronectin receptor, alpha polypeptide) (ITGA5), mRNA.	-0.151267	0.41187	-0.109623	0.356779	-0.339988	0.00940018	0.0334304
SNHG1	small nucleolar RNA host gene 1 (non-protein coding) (SNHG1), non-coding RNA.	0.264512	0.360687	0.236083	0.204685	0.538768	0.00846438	0.0335204
ITGB1BP1	integrin beta 1 binding protein 1 (ITGB1BP1), transcript variant 2, mRNA.	0.0442873	0.853253	0.274084	0.0227766	0.199563	0.0670934	0.0336597
HNRPDL	heterogeneous nuclear ribonucleoprotein D-like (HNRPDL), transcript variant 2, mRNA.	0.283255	0.279568	0.246264	0.15604	0.494172	0.00854771	0.0338176
MPZL2	myelin protein zero-like 2 (MPZL2), transcript variant 1, mRNA.	0.102605	0.837814	0.25217	0.287792	0.638185	0.0127649	0.0339251
PPARG	peroxisome proliferator-activated receptor gamma (PPARG), transcript variant 3, mRNA.	0.0364687	0.928163	-0.283112	0.102466	-0.355891	0.0391233	0.033985
NOLC1	nucleolar and coiled-body phosphoprotein 1 (NOLC1), mRNA.	-0.000179096	0.999331	0.254094	0.0490954	0.237858	0.0526212	0.0341021
SEPX1	selenoprotein X, 1 (SEPX1), mRNA.	-0.00700494	0.987628	-0.206805	0.132077	-0.324835	0.0225152	0.034202
LOC646996	hCG2040201 (LOC646996), non-coding RNA.	-0.277435	0.24574	-0.438163	0.0126612	-0.297296	0.0580102	0.0342384
CRY1	cryptochrome 1 (photolyase-like) (CRY1), mRNA.	0.00780101	0.986766	-0.322252	0.0339007	-0.220634	0.110194	0.0351409
JUP	junction plakoglobin (JUP), transcript variant 1, mRNA.	0.0381831	0.896381	-0.16926	0.183266	-0.279518	0.0334813	0.035358
ADCK2	aarF domain containing kinase 2 (ADCK2), mRNA.	0.195517	0.377458	0.390561	0.01577	0.308051	0.0383361	0.035358
PCNA	proliferating cell nuclear antigen (PCNA), transcript variant 2, mRNA.	0.172947	0.502441	0.398141	0.0250433	0.380451	0.0249369	0.0361642
ORC5L	origin recognition complex, subunit 5-like (yeast) (ORC5L), transcript variant 1, mRNA.	0.123119	0.540634	0.281718	0.0364794	0.312203	0.0187599	0.0363452
SLC12A2	solute carrier family 12 (sodium/potassium/chloride transporters), member 2 (SLC12A2), mRNA.	-0.122291	0.794164	-0.637705	0.0163134	-0.284854	0.213055	0.0364626
LOC643882	PREDICTED: hypothetical protein LOC643882 (LOC643882), mRNA.	-0.563161	0.174198	-0.725765	0.0161699	-0.51303	0.0589418	0.0366926
REC8	REC8 homolog (yeast) (REC8), transcript variant 1, mRNA.	0.00921259	0.97579	0.274603	0.0240293	0.131145	0.216764	0.0366926
ACAT2	acetyl-Coenzyme A acetyltransferase 2 (ACAT2), mRNA.	-0.0247257	0.963059	0.468161	0.0299179	0.226269	0.232639	0.0366926
FLJ40722	PREDICTED: hypothetical protein FLJ40722, transcript variant 3 (FLJ40722), mRNA.	-0.629597	0.174198	-0.7114	0.0300404	-0.740364	0.0204795	0.0370097
NID2	nidogen 2 (osteonidogen) (NID2), mRNA.	0.148838	0.670352	0.392267	0.0590234	0.50422	0.0168496	0.0373176
FAM107B	family with sequence similarity 107, member B (FAM107B), mRNA.	-0.102733	0.805071	-0.53136	0.0212068	-0.353474	0.0859478	0.0375389
NSMCE4A	non-SMC element 4 homolog A (S. cerevisiae) (NSMCE4A), mRNA.	0.0659738	0.814711	0.343623	0.0231375	0.2468	0.0717864	0.0375807
C8ORF38	chromosome 8 open reading frame 38 (C8orf38), mRNA.	0.260311	0.177065	0.286237	0.0351596	0.314268	0.0187244	0.037664
ZMYND19	zinc finger, MYND-type containing 19 (ZMYND19), mRNA.	0.0551777	0.846324	0.271588	0.0524479	0.30328	0.0272527	0.0378224
FDX1L	ferredoxin 1-like (FDX1L), mRNA.	0.0618774	0.828689	0.340393	0.0252234	0.256371	0.0647589	0.0378334
MAFF	v-maf musculoaponeurotic fibrosarcoma oncogene homolog F (avian) (MAFF), transcript variant 2, mRNA.	0.0241612	0.955657	-0.39837	0.0348899	-0.234052	0.165232	0.0378725
GCNT3	glucosaminyl (N-acetyl) transferase 3, mucin type (GCNT3), mRNA.	-0.108887	0.682448	-0.357291	0.0288846	-0.330248	0.0335806	0.0378725
SLC7A6	solute carrier family 7 (cationic amino acid transporter, y+ system), member 6 (SLC7A6), transcript variant 2, mRNA.	-0.0372581	0.921461	-0.0749793	0.654204	-0.399909	0.0185462	0.0378944
LTBR	lymphotoxin beta receptor (TNFR superfamily, member 3) (LTBR), mRNA.	0.0766434	0.911447	0.701024	0.0286932	0.510799	0.0796748	0.038151
COCH	coagulation factor C homolog, cochlin (Limulus polyphemus) (COCH), mRNA.	0.120673	0.583201	0.228086	0.0954041	0.357558	0.012559	0.0383384
BCAR3	breast cancer anti-estrogen resistance 3 (BCAR3), mRNA.	0.0655392	0.769251	0.277966	0.0295298	0.243158	0.0429019	0.0385129
LOC730107	PREDICTED: similar to Glycine cleavage system H protein, mitochondrial (LOC730107), mRNA.	0.0328733	0.940807	0.238905	0.176593	0.434353	0.0195173	0.0385443
EIF2AK4	eukaryotic translation initiation factor 2 alpha kinase 4 (EIF2AK4), mRNA.	-0.434089	0.134956	-0.404107	0.0471478	-0.462421	0.0212118	0.0386384
SFRS10	splicing factor, arginine/serine-rich 10 (transformer 2 homolog, Drosophila) (SFRS10), mRNA.	0.00301317	0.992269	0.147244	0.175082	0.25595	0.0235564	0.0387439
TRAM2	translocation associated membrane protein 2 (TRAM2), mRNA.	-0.150451	0.564713	-0.0609178	0.718765	-0.415116	0.0152461	0.0388557
GCA	grancalcin, EF-hand calcium binding protein (GCA), mRNA.	-0.0225981	0.943372	0.273344	0.0497002	0.214356	0.0952617	0.0390171
KATNA1	katanin p60 (ATPase-containing) subunit A 1 (KATNA1), mRNA.	0.184818	0.382051	0.292538	0.0477607	0.362245	0.0144691	0.0392337
PDCD4	programmed cell death 4 (neoplastic transformation inhibitor) (PDCD4), transcript variant 2, mRNA.	-0.320628	0.340357	-0.58268	0.016598	-0.450021	0.0435872	0.0393662
MOBKL2C	MOB1, Mps One Binder kinase activator-like 2C (yeast) (MOBKL2C), transcript variant 1, mRNA.	-0.206361	0.391422	-0.37397	0.028779	-0.381247	0.0213662	0.0395147
CCDC86	coiled-coil domain containing 86 (CCDC86), mRNA.	-0.0482386	0.896586	0.22685	0.163996	0.340208	0.0399039	0.0395245
PSMG1	proteasome (prosome, macropain) assembly chaperone 1 (PSMG1), transcript variant 1, mRNA.	0.152825	0.521556	0.286639	0.0677052	0.395129	0.0142852	0.040093
FBXL18	F-box and leucine-rich repeat protein 18 (FBXL18), mRNA.	-0.20189	0.377458	-0.290861	0.0638993	-0.401993	0.0127649	0.0406351
LOC440157	hypothetical gene supported by AK096951; BC066547 (LOC440157), mRNA.	-0.429495	0.199245	-0.458846	0.0498632	-0.565809	0.0158713	0.0406351
RIF1	RAP1 interacting factor homolog (yeast) (RIF1), mRNA.	-0.000628274	0.999331	0.257631	0.0792133	0.292814	0.0417113	0.0408282
ABR	active BCR-related gene (ABR), transcript variant 1, mRNA.	-0.300076	0.222288	-0.00277808	0.991286	-0.329835	0.0435573	0.0409428
POLE2	polymerase (DNA directed), epsilon 2 (p59 subunit) (POLE2), mRNA.	0.131229	0.63895	0.349854	0.0471478	0.3965	0.0220415	0.0410645
TSEN2	tRNA splicing endonuclease 2 homolog (S. cerevisiae) (TSEN2), mRNA.	0.108788	0.744231	0.388687	0.0422192	0.401946	0.0294811	0.0410645
PFKM	phosphofructokinase, muscle (PFKM), mRNA.	0.0384063	0.912711	-0.337059	0.0364794	-0.133279	0.354483	0.0411753
C18ORF55	chromosome 18 open reading frame 55 (C18orf55), mRNA.	0.250914	0.188971	0.25264	0.0557677	0.322739	0.0158713	0.0413176
YAP1	Yes-associated protein 1, 65kDa (YAP1), mRNA.	0.176319	0.430924	0.353968	0.0263626	0.336812	0.0268418	0.0414025
LOC644250	PREDICTED: hypothetical protein LOC644250 (LOC644250), mRNA.	-0.514042	0.126281	-0.518847	0.0299773	-0.448128	0.0460864	0.0417202
ZMIZ1	zinc finger, MIZ-type containing 1 (ZMIZ1), mRNA.	-0.0635748	0.841452	-0.0709503	0.650868	-0.377193	0.0182454	0.0417597
BSCL2	Bernardinelli-Seip congenital lipodystrophy 2 (seipin) (BSCL2), mRNA.	-0.0760616	0.868351	-0.340656	0.108969	-0.501883	0.0212118	0.0417843
SLC2A1	solute carrier family 2 (facilitated glucose transporter), member 1 (SLC2A1), mRNA.	-0.0153599	0.966726	-0.27216	0.0781761	-0.318125	0.03674	0.0419023
OXR1	oxidation resistance 1 (OXR1), mRNA.	0.19173	0.31727	0.0361797	0.792156	0.304532	0.0213662	0.0424215
MRPL51	mitochondrial ribosomal protein L51 (MRPL51), nuclear gene encoding mitochondrial protein, mRNA.	0.210191	0.174001	0.2468	0.0249153	0.211603	0.0397565	0.0434188
TOMM40	translocase of outer mitochondrial membrane 40 homolog (yeast) (TOMM40), nuclear gene encoding mitochondrial protein, mRNA.	0.122551	0.560699	0.264555	0.0536968	0.322209	0.0187988	0.0437598
MUC16	mucin 16, cell surface associated (MUC16), mRNA.	-0.59387	0.174001	-0.166714	0.564069	-0.645241	0.0282831	0.0437683
TMSB4X	thymosin, beta 4, X-linked (TMSB4X), mRNA.	-0.0575228	0.804095	-0.189967	0.111355	-0.2886	0.0191657	0.0437683
RWDD1	RWD domain containing 1 (RWDD1), transcript variant 3, mRNA.	0.144774	0.426262	0.297129	0.022697	0.254489	0.0367053	0.0437683
C12ORF11	chromosome 12 open reading frame 11 (C12orf11), mRNA.	0.293036	0.492143	0.0567168	0.858654	0.666212	0.0201404	0.0441418
OPLAH	PREDICTED: 5-oxoprolinase (ATP-hydrolysing) (OPLAH), mRNA.	-0.148838	0.526426	-0.211101	0.157446	-0.399212	0.0125716	0.044421
CEBPB	CCAAT/enhancer binding protein (C/EBP), beta (CEBPB), mRNA.	0.192933	0.434996	0.196305	0.221343	0.439232	0.0118248	0.0446156
TADA1L	transcriptional adaptor 1 (HFI1 homolog, yeast)-like (TADA1L), mRNA.	0.171283	0.591602	0.465261	0.0270301	0.404763	0.0401063	0.0446624
C11ORF1	chromosome 11 open reading frame 1 (C11orf1), mRNA.	0.238951	0.403376	0.438786	0.0303497	0.437587	0.0250672	0.0446624
GLIPR1	GLI pathogenesis-related 1 (GLIPR1), mRNA.	-0.0602001	0.917818	-0.374324	0.137526	-0.592131	0.0232632	0.0447115
LOC284988	PREDICTED: hypothetical LOC284988 (LOC284988), mRNA.	-0.0765198	0.799175	-0.351712	0.0333012	-0.299528	0.0529719	0.0447762
MYH9	myosin, heavy chain 9, non-muscle (MYH9), mRNA.	-0.243305	0.18898	-0.141059	0.244027	-0.311597	0.0165079	0.0449442
SFXN4	sideroflexin 4 (SFXN4), mRNA.	0.0344064	0.911447	0.218856	0.107875	0.306564	0.0259659	0.0449442
FTHL11	ferritin, heavy polypeptide-like 11 (FTHL11) on chromosome 8.	0.0636889	0.82867	0.192291	0.178996	0.359342	0.0181784	0.0450888
ZYX	zyxin (ZYX), transcript variant 1, mRNA.	-0.0804954	0.687338	-0.175268	0.130428	-0.293698	0.0157491	0.0451292
NQO1	NAD(P)H dehydrogenase, quinone 1 (NQO1), transcript variant 1, mRNA.	-0.38865	0.163466	-0.155722	0.387794	-0.427517	0.0247235	0.0460279
DLL3	delta-like 3 (Drosophila) (DLL3), transcript variant 1, mRNA.	0.192329	0.394959	0.294002	0.058868	0.38151	0.0159255	0.0464237
C7ORF49	chromosome 7 open reading frame 49 (C7orf49), mRNA.	0.0679391	0.773324	0.230822	0.0751415	0.295229	0.0235099	0.0464889
FTHL8	ferritin, heavy polypeptide-like 8 (FTHL8) on chromosome X.	0.0721394	0.894106	0.484345	0.0522429	0.482329	0.0445182	0.0467267
NUMB	numb homolog (Drosophila) (NUMB), transcript variant 2, mRNA.	-0.158078	0.413915	-0.134902	0.28355	-0.338921	0.0127196	0.0467788
SMAGP	small cell adhesion glycoprotein (SMAGP), transcript variant 2, mRNA.	0.119776	0.620311	0.327498	0.0340882	0.31187	0.0345228	0.0468138
PARL	presenilin associated, rhomboid-like (PARL), nuclear gene encoding mitochondrial protein, transcript variant 2, mRNA.	0.0897118	0.601793	0.198502	0.0664823	0.256362	0.0191712	0.0469175
TUBA4A	tubulin, alpha 4a (TUBA4A), mRNA.	-0.172259	0.4504	-0.36207	0.0243907	-0.309866	0.0394759	0.0469791
CNN2	calponin 2 (CNN2), transcript variant 1, mRNA.	-0.228482	0.239054	-0.0429909	0.751339	-0.288958	0.028723	0.047517
INSIG1	insulin induced gene 1 (INSIG1), transcript variant 2, mRNA.	-0.0827093	0.74257	-0.159363	0.234211	-0.346834	0.0158713	0.0475807
MRPS15	mitochondrial ribosomal protein S15 (MRPS15), nuclear gene encoding mitochondrial protein, mRNA.	0.16599	0.552476	0.446395	0.0194711	0.293324	0.0850353	0.0478015
MATN2	matrilin 2 (MATN2), transcript variant 1, mRNA.	-0.09534	0.770772	-0.262909	0.132077	-0.429181	0.0187599	0.0478015
DDA1	DET1 and DDB1 associated 1 (DDA1), mRNA.	-0.0533373	0.830411	-0.247725	0.0524479	-0.257426	0.0374818	0.0480408
DENR	density-regulated protein (DENR), mRNA.	-0.334471	0.177065	-0.35333	0.0422192	-0.374318	0.0264842	0.0480408
TUG1	taurine upregulated 1 (non-protein coding) (TUG1), non-coding RNA.	-0.153314	0.487278	-0.299119	0.0471478	-0.339492	0.0217325	0.0480408
SDF2L1	stromal cell-derived factor 2-like 1 (SDF2L1), mRNA.	0.300752	0.153283	0.163906	0.228734	0.327043	0.0227851	0.048174
C6ORF130	chromosome 6 open reading frame 130 (C6orf130), mRNA.	0.178965	0.504481	0.327402	0.0644943	0.425825	0.0182825	0.0484075
PRMT3	protein arginine methyltransferase 3 (PRMT3), mRNA.	0.179474	0.514656	0.333041	0.0655245	0.433007	0.0185462	0.049085
FAM40B	family with sequence similarity 40, member B (FAM40B), mRNA.	-0.557204	0.227665	-0.749834	0.0243907	-0.626618	0.0435573	0.0494673
KCTD3	potassium channel tetramerisation domain containing 3 (KCTD3), mRNA.	0.013554	0.968888	0.220364	0.111355	0.292225	0.0355498	0.0498522
HIGD2A	HIG1 hypoxia inducible domain family, member 2A (HIGD2A), mRNA.	-0.0581355	0.772416	-0.194053	0.0791012	-0.248169	0.0250672	0.0499452
GPT2	glutamic pyruvate transaminase (alanine aminotransferase) 2 (GPT2), mRNA.	0.251042	0.249825	0.0634438	0.672594	0.330221	0.0261806	0.0501062
QSOX1	quiescin Q6 sulfhydryl oxidase 1 (QSOX1), transcript variant 2, mRNA.	0.0379275	0.937741	-0.27707	0.155199	-0.391793	0.0463569	0.0506463
GMFB	glia maturation factor, beta (GMFB), mRNA.	-0.156603	0.54006	-0.289743	0.0806408	-0.400716	0.0181784	0.0508279
TRIM4	tripartite motif-containing 4 (TRIM4), transcript variant beta, mRNA.	-0.0757105	0.771176	-0.236515	0.0940751	-0.326409	0.0229771	0.0510036
HLA-A	major histocompatibility complex, class I, A (HLA-A), mRNA.	-0.283276	0.14543	-0.262909	0.0515223	-0.278111	0.0337493	0.0511832
GMDS	GDP-mannose 4,6-dehydratase (GMDS), mRNA.	0.0327553	0.91871	0.226229	0.107986	0.305269	0.0307432	0.0511832
MED8	mediator of RNA polymerase II transcription, subunit 8 homolog (S. cerevisiae) (MED8), transcript variant 3, mRNA.	0.320631	0.15968	0.145639	0.322683	0.341298	0.0269912	0.0513093
LOC100134868	hypothetical LOC100134868 (LOC100134868), non-coding RNA.	-0.350093	0.321041	-0.598141	0.0194885	-0.416583	0.0704819	0.0514447
CDK5RAP1	CDK5 regulatory subunit associated protein 1 (CDK5RAP1), transcript variant 1, mRNA.	0.037524	0.912711	0.284821	0.0625972	0.296386	0.0463073	0.0520557
TBC1D2	TBC1 domain family, member 2 (TBC1D2), mRNA.	-0.0870013	0.772107	-0.280121	0.0870575	-0.37062	0.0248196	0.0522495
LOC653489	PREDICTED: similar to Ran-binding protein 2 (RanBP2) (Nuclear pore complex protein Nup358) (Nucleoporin Nup358) (358 kDa nucleoporin) (P270), transcript variant 4 (LOC653489), mRNA.	-0.312446	0.352464	-0.574657	0.0173816	-0.295766	0.15952	0.0523119
DCDC2	doublecortin domain containing 2 (DCDC2), mRNA.	-0.505895	0.329871	-0.480224	0.160618	-0.89385	0.0142852	0.0526557
SLIT2	slit homolog 2 (Drosophila) (SLIT2), mRNA.	-0.147327	0.687338	-0.367626	0.0884368	-0.503495	0.021684	0.0530588
OBFC2A	oligonucleotide/oligosaccharide-binding fold containing 2A (OBFC2A), mRNA.	-0.0912136	0.773982	-0.333769	0.0576743	-0.366365	0.0340553	0.0533545
TRNT1	tRNA nucleotidyl transferase, CCA-adding, 1 (TRNT1), transcript variant 1, mRNA.	0.0426042	0.899163	0.289408	0.059683	0.296232	0.04721	0.0533561
NCK2	NCK adaptor protein 2 (NCK2), transcript variant 2, mRNA.	-0.145063	0.427727	-0.227326	0.0680735	-0.298449	0.0185462	0.0534588
LOC653829	PREDICTED: similar to Williams Beuren syndrome chromosome region 19, transcript variant 6 (LOC653829), mRNA.	-0.616914	0.265668	-0.759552	0.050095	-0.880752	0.0215871	0.053481
NT5C2	5'-nucleotidase, cytosolic II (NT5C2), mRNA.	-0.224703	0.188971	-0.21958	0.0616113	-0.267287	0.0229771	0.0534947
CTDSPL	CTD (carboxy-terminal domain, RNA polymerase II, polypeptide A) small phosphatase-like (CTDSPL), transcript variant 2, mRNA.	-0.0103288	0.983478	0.33851	0.0405436	0.17428	0.235562	0.0535636
CCNB2	cyclin B2 (CCNB2), mRNA.	0.234318	0.278463	0.277765	0.0618451	0.351788	0.0192729	0.0549298
CHIC2	cysteine-rich hydrophobic domain 2 (CHIC2), mRNA.	-0.133006	0.557731	-0.320097	0.0335887	-0.291917	0.0403765	0.0549818
TMEM106A	transmembrane protein 106A (TMEM106A), mRNA.	-0.568517	0.198003	-0.651991	0.0364166	-0.620973	0.03674	0.055654
NUDT14	nudix (nucleoside diphosphate linked moiety X)-type motif 14 (NUDT14), mRNA.	-0.171826	0.391525	-0.149701	0.25003	-0.34152	0.0150334	0.0557451
C9ORF23	chromosome 9 open reading frame 23 (C9orf23), transcript variant 2, mRNA.	0.177428	0.366033	0.279559	0.0406029	0.294468	0.0263087	0.0558722
LIAS	lipoic acid synthetase (LIAS), nuclear gene encoding mitochondrial protein, transcript variant 1, mRNA.	0.0600846	0.915052	0.335028	0.16465	0.550812	0.0271193	0.0561639
LOC399965	PREDICTED: misc_RNA (LOC399965), miscRNA.	-0.252802	0.590907	0.0866207	0.777058	-0.584523	0.0429137	0.0561649
SEMA3C	sema domain, immunoglobulin domain (Ig), short basic domain, secreted, (semaphorin) 3C (SEMA3C), mRNA.	-0.0637619	0.853113	-0.34943	0.0382022	-0.275041	0.0775831	0.056484
SIGMAR1	sigma non-opioid intracellular receptor 1 (SIGMAR1), transcript variant 1, mRNA.	0.146663	0.633015	0.453682	0.0223727	0.26239	0.136054	0.0565073
MRPL18	mitochondrial ribosomal protein L18 (MRPL18), nuclear gene encoding mitochondrial protein, mRNA.	0.158387	0.312714	0.209848	0.0538854	0.249486	0.0214191	0.0565073
PPP2R2A	protein phosphatase 2 (formerly 2A), regulatory subunit B, alpha isoform (PPP2R2A), mRNA.	0.273609	0.245219	0.183831	0.229816	0.386353	0.0183223	0.0571539
UBIAD1	UbiA prenyltransferase domain containing 1 (UBIAD1), mRNA.	0.203588	0.418355	0.205365	0.20949	0.425858	0.0153646	0.0578395
PLDN	pallidin homolog (mouse) (PLDN), mRNA.	-0.535478	0.221892	-0.62554	0.0402537	-0.62411	0.0334339	0.0578395
C6ORF192	chromosome 6 open reading frame 192 (C6orf192), mRNA.	0.0873133	0.710885	0.0435777	0.753991	0.310421	0.0232632	0.0581021
DPYSL2	dihydropyrimidinase-like 2 (DPYSL2), mRNA.	-0.00354113	0.994124	0.357703	0.0471478	0.225733	0.164913	0.0581354
PARP1	poly (ADP-ribose) polymerase family, member 1 (PARP1), mRNA.	-0.167188	0.41187	0.00415936	0.981363	-0.28425	0.0369345	0.0586404
ZCWPW1	zinc finger, CW type with PWWP domain 1 (ZCWPW1), mRNA.	0.185801	0.637672	0.357947	0.13056	0.575316	0.0194874	0.0589538
IFI27	interferon, alpha-inducible protein 27 (IFI27), transcript variant 2, mRNA.	-0.193344	0.374783	-0.162145	0.249384	-0.363594	0.01617	0.0599513
SYNJ2BP	synaptojanin 2 binding protein (SYNJ2BP), mRNA.	-0.0115668	0.971168	-0.201535	0.110497	-0.251418	0.0447972	0.0600358
NXT1	NTF2-like export factor 1 (NXT1), mRNA.	0.029976	0.912711	0.220677	0.0710296	0.233364	0.0498974	0.060036
ADAMTS9	ADAM metallopeptidase with thrombospondin type 1 motif, 9 (ADAMTS9), mRNA.	0.12617	0.599064	0.215919	0.13843	0.359695	0.0187599	0.0602091
ATG3	ATG3 autophagy related 3 homolog (S. cerevisiae) (ATG3), mRNA.	0.222673	0.457383	0.402253	0.0497002	0.442601	0.0270265	0.0602091
MDH2	malate dehydrogenase 2, NAD (mitochondrial) (MDH2), nuclear gene encoding mitochondrial protein, mRNA.	0.229414	0.177065	0.244973	0.040337	0.0946122	0.377755	0.061265
MYL6B	myosin, light chain 6B, alkali, smooth muscle and non-muscle (MYL6B), mRNA.	-0.09108	0.710885	-0.233252	0.0960562	-0.318441	0.025075	0.0613828
ERCC1	excision repair cross-complementing rodent repair deficiency, complementation group 1 (includes overlapping antisense sequence) (ERCC1), transcript variant 1, mRNA.	-0.0302908	0.911447	-0.0790535	0.500736	-0.271846	0.0256723	0.0613828
GLE1	GLE1 RNA export mediator homolog (yeast) (GLE1), transcript variant 1, mRNA.	0.190286	0.284049	0.255366	0.0417671	0.261735	0.0304776	0.0613828
ACSL5	acyl-CoA synthetase long-chain family member 5 (ACSL5), transcript variant 3, mRNA.	-0.13216	0.460856	-0.208427	0.0832604	-0.283291	0.0204795	0.0616051
C3ORF26	chromosome 3 open reading frame 26 (C3orf26), mRNA.	0.367291	0.272965	0.551583	0.0225787	0.299353	0.158936	0.0618099
LOC100131364	PREDICTED: hypothetical protein LOC100131364 (LOC100131364), mRNA.	-0.278001	0.358946	-0.489322	0.0228826	-0.332239	0.0852385	0.0618866
GSTTP2	glutathione S-transferase theta pseudogene 2 (GSTTP2), non-coding RNA. XM_941198 XM_945014 XM_945016	-0.586971	0.184959	-0.589394	0.0538077	-0.621174	0.0363912	0.0630623
MKNK2	MAP kinase interacting serine/threonine kinase 2 (MKNK2), transcript variant 2, mRNA.	0.11256	0.685566	0.238234	0.136361	0.381242	0.0217658	0.0630623
RFNG	PREDICTED: radical fringe homolog (Drosophila) (RFNG), mRNA.	0.146117	0.521556	0.341096	0.0288828	0.265698	0.0641034	0.0634023
RAD51AP1	RAD51 associated protein 1 (RAD51AP1), mRNA.	0.275856	0.22696	0.224942	0.137915	0.365553	0.0209637	0.0634023
STAT1	signal transducer and activator of transcription 1, 91kDa (STAT1), transcript variant beta, mRNA.	0.00425536	0.992502	-0.37709	0.0422192	-0.0969667	0.574266	0.0637754
UBE2H	ubiquitin-conjugating enzyme E2H (UBC8 homolog, yeast) (UBE2H), transcript variant 1, mRNA.	-0.11854	0.726739	-0.382706	0.0502224	-0.373517	0.0460864	0.0638888
CARD11	caspase recruitment domain family, member 11 (CARD11), mRNA.	-0.211547	0.403376	-0.257226	0.127928	-0.416352	0.0183223	0.0641399
C16ORF33	chromosome 16 open reading frame 33 (C16orf33), mRNA.	0.128782	0.634004	0.319144	0.0559585	0.345409	0.0346416	0.0651916
STOM	stomatin (STOM), transcript variant 1, mRNA.	0.0910447	0.726865	0.284653	0.0557902	0.294396	0.0413476	0.0652446
RHOQ	ras homolog gene family, member Q (RHOQ), mRNA.	-0.102477	0.756677	-0.376744	0.0460615	-0.335842	0.0576703	0.0652463
C6ORF170	chromosome 6 open reading frame 170 (C6orf170), mRNA.	-0.508404	0.188775	-0.569595	0.0355086	-0.448033	0.0739793	0.0655114
UCHL5	ubiquitin carboxyl-terminal hydrolase L5 (UCHL5), mRNA.	0.1849	0.487278	0.34613	0.0538257	0.382584	0.0294811	0.0655114
LOC100129759	PREDICTED: similar to PNAS-117 (LOC100129759), mRNA.	-0.123377	0.590907	-0.219519	0.122214	-0.336421	0.0213662	0.065697
ZNF669	zinc finger protein 669 (ZNF669), mRNA.	-0.53612	0.127201	-0.34522	0.139055	-0.466827	0.0473126	0.0658583
MPRIP	myosin phosphatase Rho interacting protein (MPRIP), transcript variant 2, mRNA.	0.0248336	0.966085	0.495219	0.0389183	0.128839	0.562456	0.0668093
C12ORF29	chromosome 12 open reading frame 29 (C12orf29), mRNA.	0.223553	0.222288	0.069201	0.568557	0.254427	0.0371566	0.0670429
RNASEH2A	ribonuclease H2, subunit A (RNASEH2A), mRNA.	0.0890192	0.692272	0.265937	0.0497002	0.256641	0.0472944	0.0671185
ALS2CR4	amyotrophic lateral sclerosis 2 (juvenile) chromosome region, candidate 4 (ALS2CR4), transcript variant 1, mRNA.	-0.19817	0.370458	-0.206302	0.155199	-0.359262	0.0186265	0.0674118
COQ2	coenzyme Q2 homolog, prenyltransferase (yeast) (COQ2), mRNA.	0.241768	0.227932	0.254569	0.0664823	0.302663	0.0279075	0.0677072
PHB2	prohibitin 2 (PHB2), transcript variant 2, mRNA.	0.140795	0.483332	0.259848	0.0538854	0.285475	0.0307156	0.0678355
SNHG8	small nucleolar RNA host gene 8 (non-protein coding) (SNHG8), non-coding RNA.	0.178174	0.546089	0.0728483	0.707686	0.427477	0.0251939	0.0683735
HCG4	HLA complex group 4 (HCG4), non-coding RNA.	-0.194641	0.374783	-0.130821	0.356436	-0.351358	0.0201404	0.0685265
DYNC1LI2	dynein, cytoplasmic 1, light intermediate chain 2 (DYNC1LI2), mRNA.	0.00119656	0.99911	-0.261432	0.0439803	-0.0937097	0.426127	0.0687061
ZNHIT6	zinc finger, HIT type 6 (ZNHIT6), mRNA.	-0.180557	0.424094	-0.29466	0.0572109	-0.336291	0.0279663	0.0687061
LYRM1	LYR motif containing 1 (LYRM1), mRNA.	0.28185	0.226131	0.315951	0.050447	0.325083	0.0371096	0.0687061
CACNG6	calcium channel, voltage-dependent, gamma subunit 6 (CACNG6), transcript variant 3, mRNA.	-0.0412112	0.925467	-0.134939	0.469959	-0.423118	0.0290732	0.0687847
LOC345041	PREDICTED: misc_RNA (LOC345041), miscRNA.	0.0228256	0.942793	0.198846	0.131502	0.270252	0.0416278	0.0688603
ANKRA2	ankyrin repeat, family A (RFXANK-like), 2 (ANKRA2), mRNA.	0.301345	0.239054	0.20258	0.225294	0.400977	0.0229771	0.0693749
MT1A	metallothionein 1A (MT1A), mRNA.	0.207611	0.417484	0.294051	0.0890396	0.40128	0.0224769	0.0694436
PERP	PERP, TP53 apoptosis effector (PERP), mRNA.	-0.270489	0.3109	-0.272702	0.127139	-0.426546	0.0209877	0.0710619
SERPINE2	serpin peptidase inhibitor, clade E (nexin, plasminogen activator inhibitor type 1), member 2 (SERPINE2), mRNA.	0.00457478	0.992882	-0.262579	0.183266	-0.397264	0.0475653	0.0713946
HINT2	histidine triad nucleotide binding protein 2 (HINT2), mRNA.	0.10307	0.726976	0.378334	0.0299179	0.21731	0.160546	0.0716932
SAMD9	sterile alpha motif domain containing 9 (SAMD9), mRNA.	-0.26108	0.20072	-0.0996091	0.457204	-0.284357	0.0384715	0.0716932
DOCK2	dedicator of cytokinesis 2 (DOCK2), mRNA.	-0.157705	0.546609	-0.265422	0.11104	-0.385148	0.0233685	0.072621
RHOA	ras homolog gene family, member A (RHOA), mRNA.	0.196158	0.268672	0.274498	0.0299773	0.112849	0.312143	0.0727323
KRT18P13	PREDICTED: keratin 18 pseudogene 13 (KRT18P13), mRNA.	-0.278386	0.460085	-0.00880986	0.979038	-0.51068	0.0401063	0.0740617
TRAPPC1	trafficking protein particle complex 1 (TRAPPC1), mRNA.	-0.141357	0.433286	-0.0276917	0.837479	-0.25928	0.0334339	0.0740617
DCI	dodecenoyl-Coenzyme A delta isomerase (3,2 trans-enoyl-Coenzyme A isomerase) (DCI), nuclear gene encoding mitochondrial protein, mRNA.	0.0943906	0.635478	0.245893	0.0492452	0.233778	0.0496862	0.0742193
EXOSC8	exosome component 8 (EXOSC8), mRNA.	0.234318	0.335701	0.359922	0.0355894	0.308952	0.0545238	0.0754845
SP4	Sp4 transcription factor (SP4), mRNA.	0.152151	0.595036	0.264766	0.131354	0.406897	0.0244821	0.0766268
LSM2	LSM2 homolog, U6 small nuclear RNA associated (S. cerevisiae) (LSM2), mRNA.	0.0555819	0.818952	0.154007	0.193699	0.270531	0.0285272	0.0766899
PRCP	prolylcarboxypeptidase (angiotensinase C) (PRCP), transcript variant 2, mRNA.	-0.13728	0.458162	-0.0174241	0.899839	-0.253897	0.0373245	0.0777631
SET	SET translocation (myeloid leukemia-associated) (SET), mRNA.	0.0827733	0.725106	0.285808	0.0372599	0.204237	0.103899	0.0778706
TFRC	transferrin receptor (p90, CD71) (TFRC), mRNA.	0.21385	0.188971	0.083851	0.430399	0.216804	0.0458172	0.0779221
SDHALP1	succinate dehydrogenase complex, subunit A, flavoprotein pseudogene 1 (SDHALP1) on chromosome 3.	-0.379179	0.250497	-0.498712	0.0326643	-0.341343	0.107537	0.0781526
MBP	myelin basic protein (MBP), transcript variant 7, mRNA.	-0.151723	0.564022	-0.289678	0.0834356	-0.362037	0.0298317	0.0781727
SPON1	spondin 1, extracellular matrix protein (SPON1), mRNA.	-0.229732	0.460085	-0.248513	0.212859	-0.487243	0.0213662	0.078648
RAB24	RAB24, member RAS oncogene family (RAB24), transcript variant 2, mRNA.	-0.080405	0.746393	-0.281195	0.0485542	-0.237431	0.0740663	0.0795401
EDN1	endothelin 1 (EDN1), mRNA.	0.277356	0.21704	0.189796	0.192162	0.328865	0.0298317	0.0797573
DUSP5	dual specificity phosphatase 5 (DUSP5), mRNA.	0.0460393	0.915613	0.288612	0.127139	0.375275	0.046494	0.0801587
FBL	fibrillarin (FBL), mRNA.	0.0281007	0.941384	0.221469	0.156179	0.317055	0.0447923	0.0803049
MCM7	minichromosome maintenance complex component 7 (MCM7), transcript variant 1, mRNA.	0.128208	0.500589	0.18542	0.128837	0.283275	0.0239467	0.0803554
ACSL3	acyl-CoA synthetase long-chain family member 3 (ACSL3), transcript variant 2, mRNA.	0.0212956	0.942793	0.255087	0.0486285	0.151724	0.192102	0.0806522
MTE	metallothionein E (MTE), mRNA.	0.283225	0.252859	0.297329	0.0791012	0.358102	0.0332411	0.081694
CYCSL1	cytochrome c, somatic-like 1 (CYCSL1) on chromosome 6.	-0.812151	0.210259	-0.757638	0.0833742	-0.888712	0.0393924	0.0822707
CRELD2	cysteine-rich with EGF-like domains 2 (CRELD2), mRNA.	0.2088	0.309382	0.281915	0.0489531	0.274396	0.0447972	0.0822707
LOC100132727	PREDICTED: hypothetical protein LOC100132727 (LOC100132727), mRNA.	-0.390394	0.274807	-0.540774	0.0332288	-0.376442	0.103438	0.0826488
MYO1B	myosin IB (MYO1B), mRNA.	0.172356	0.41187	0.12827	0.343101	0.324833	0.0233685	0.0830743
B4GALNT1	beta-1,4-N-acetyl-galactosaminyl transferase 1 (B4GALNT1), mRNA.	-0.0877107	0.873821	-0.303112	0.220833	-0.546146	0.033688	0.0832017
MFI2	antigen p97 (melanoma associated) identified by monoclonal antibodies 133.2 and 96.5 (MFI2), transcript variant 2, mRNA.	-0.12154	0.6432	-0.244626	0.120525	-0.347844	0.0292925	0.0834388
RBBP7	retinoblastoma binding protein 7 (RBBP7), mRNA.	0.15811	0.599726	0.417018	0.0332288	0.275982	0.119133	0.0835745
LOC100130445	PREDICTED: similar to AML-associated zinc finger protein (LOC100130445), mRNA.	-0.329807	0.227932	-0.390047	0.0442153	-0.325042	0.0714582	0.0843749
C14ORF138	chromosome 14 open reading frame 138 (C14orf138), transcript variant 1, mRNA.	0.164464	0.666865	0.339724	0.127139	0.490286	0.0298065	0.0843749
RPA2	replication protein A2, 32kDa (RPA2), mRNA.	0.114533	0.644358	0.0808949	0.589046	0.332319	0.0278748	0.0843862
SRM	spermidine synthase (SRM), mRNA.	0.233373	0.370009	0.326186	0.0639886	0.363993	0.0356926	0.0863459
RNMTL1	RNA methyltransferase like 1 (RNMTL1), mRNA.	0.181237	0.454952	0.255786	0.109822	0.358355	0.0269891	0.0863621
ZNF223	zinc finger protein 223 (ZNF223), mRNA.	-0.39519	0.341227	-0.615694	0.0346857	-0.455242	0.0871644	0.086904
RAN	RAN, member RAS oncogene family (RAN), mRNA.	0.0557103	0.832563	0.267439	0.0485383	0.19239	0.121046	0.0871695
RPP40	ribonuclease P/MRP 40kDa subunit (RPP40), mRNA.	0.0297969	0.928163	0.174749	0.203477	0.287507	0.0413476	0.0871695
C17ORF49	chromosome 17 open reading frame 49 (C17orf49), mRNA.	0.116903	0.519308	0.259136	0.0350149	0.185332	0.0978092	0.0875571
FAF1	Fas (TNFRSF6) associated factor 1 (FAF1), mRNA.	0.135417	0.483476	0.214747	0.0910153	0.275477	0.030609	0.0875927
ATP5I	PREDICTED: ATP synthase, H+ transporting, mitochondrial F0 complex, subunit e (ATP5I), mRNA.	-0.0818164	0.769251	-0.242304	0.109049	-0.308457	0.0401063	0.0875988
PRPSAP1	phosphoribosyl pyrophosphate synthetase-associated protein 1 (PRPSAP1), mRNA.	-0.0978453	0.674113	-0.0985618	0.452584	-0.301273	0.0271193	0.0875988
EEF1B2	eukaryotic translation elongation factor 1 beta 2 (EEF1B2), transcript variant 2, mRNA.	0.139309	0.473511	0.240908	0.0644943	0.264587	0.0384715	0.0875988
CDK4	cyclin-dependent kinase 4 (CDK4), mRNA.	0.0973918	0.573463	0.164181	0.127139	0.239461	0.0282831	0.087653
TMEM189	transmembrane protein 189 (TMEM189), mRNA.	-0.102308	0.691803	-0.0891676	0.545296	-0.330023	0.0287402	0.0876954
RASA1	RAS p21 protein activator (GTPase activating protein) 1 (RASA1), transcript variant 1, mRNA.	-0.154218	0.382051	-0.137253	0.233248	-0.272153	0.0245181	0.0888639
C7ORF25	chromosome 7 open reading frame 25 (C7orf25), transcript variant 1, mRNA.	0.180506	0.314158	0.243977	0.0515455	0.235189	0.0493594	0.0888683
PDCL3	phosducin-like 3 (PDCL3), mRNA.	0.0958168	0.739698	0.139257	0.364872	0.352606	0.0282831	0.0896257
FTH1	ferritin, heavy polypeptide 1 (FTH1), mRNA.	0.213021	0.403376	0.210417	0.205185	0.391449	0.0248196	0.090217
PTPLB	protein tyrosine phosphatase-like (proline instead of catalytic arginine), member b (PTPLB), mRNA.	0.112067	0.513342	0.21465	0.0578582	0.218687	0.0463955	0.0902399
HMGA1	high mobility group AT-hook 1 (HMGA1), transcript variant 7, mRNA.	-0.0491309	0.880249	-0.153052	0.291097	-0.315245	0.0354173	0.0906338
LOC440359	PREDICTED: similar to muscle Y-box protein YB2 (LOC440359), mRNA.	0.186769	0.321041	0.0823109	0.509693	0.270423	0.0341692	0.0913293
VEGFA	vascular endothelial growth factor A (VEGFA), transcript variant 1, mRNA.	-0.0472003	0.955441	-0.64757	0.0498934	-0.172399	0.57844	0.0917054
LOC440731	PREDICTED: hypothetical LOC440731, transcript variant 2 (LOC440731), mRNA.	0.454997	0.403376	0.292968	0.406022	0.81653	0.0274154	0.0917054
POLE3	polymerase (DNA directed), epsilon 3 (p17 subunit) (POLE3), mRNA.	0.0690793	0.814711	0.225641	0.126962	0.297391	0.043576	0.0939243
C7ORF44	chromosome 7 open reading frame 44 (C7orf44), mRNA.	-0.0112139	0.972033	-0.13834	0.250223	-0.24286	0.0485601	0.0940228
CD68	CD68 antigen (CD68), mRNA.	-0.0868619	0.795807	-0.376448	0.0402537	-0.123859	0.458081	0.0955293
EIF4G1	eukaryotic translation initiation factor 4 gamma, 1 (EIF4G1), transcript variant 3, mRNA.	-0.140974	0.393777	-0.0659857	0.548115	-0.238276	0.0334339	0.0962132
EXO1	exonuclease 1 (EXO1), transcript variant 2, mRNA.	0.234503	0.304641	0.289757	0.0638555	0.302218	0.0466045	0.0967896
NUDCD2	NudC domain containing 2 (NUDCD2), mRNA.	0.217894	0.388822	0.28542	0.0942139	0.363265	0.0335806	0.0967896
PLA2G2D	phospholipase A2, group IID (PLA2G2D), mRNA.	-0.50769	0.262416	-0.626293	0.0490954	-0.527512	0.0759277	0.0968024
TSKU	tsukushin (TSKU), mRNA.	-0.0839651	0.756677	-0.154259	0.284473	-0.320999	0.0318323	0.0972524
PIGP	phosphatidylinositol glycan anchor biosynthesis, class P (PIGP), transcript variant 2, mRNA.	0.214781	0.284049	0.0919246	0.484624	0.276192	0.0402408	0.0992838
C6ORF160	PREDICTED: chromosome 6 open reading frame 160, transcript variant 4 (C6orf160), mRNA.	0.104382	0.746028	0.0446732	0.81651	0.361961	0.0401063	0.0995732
ENOSF1	enolase superfamily member 1 (ENOSF1), mRNA.	0.0637231	0.820626	0.294148	0.0459181	0.169625	0.197827	0.0999402
SLC4A5	solute carrier family 4, sodium bicarbonate cotransporter, member 5 (SLC4A5), transcript variant c, mRNA.	-0.47461	0.252859	-0.570872	0.0494666	-0.453074	0.0917058	0.101145
LRP5	low density lipoprotein receptor-related protein 5 (LRP5), mRNA.	-0.0515501	0.900942	-0.130498	0.472428	-0.383008	0.0396801	0.101527
PGCP	plasma glutamate carboxypeptidase (PGCP), mRNA.	-0.137189	0.562129	-0.125768	0.381914	-0.327367	0.0294811	0.103716
NKX3-1	NK3 homeobox 1 (NKX3-1), mRNA.	0.187278	0.485165	0.0757445	0.673288	0.365245	0.0371147	0.103716
SFRS4	splicing factor, arginine/serine-rich 4 (SFRS4), mRNA.	0.0518746	0.868351	0.0193465	0.907164	0.282441	0.0488294	0.103883
EEF1E1	eukaryotic translation elongation factor 1 epsilon 1 (EEF1E1), mRNA.	0.0919378	0.70412	0.204573	0.135298	0.286302	0.0391207	0.104061
SLMAP	sarcolemma associated protein (SLMAP), mRNA.	-0.0714028	0.753056	-0.169705	0.163976	-0.255774	0.0392023	0.105144
FAM45A	family with sequence similarity 45, member A (FAM45A), mRNA.	0.104412	0.656565	0.298578	0.0405436	0.174667	0.181166	0.105836
TIMM23	translocase of inner mitochondrial membrane 23 homolog (yeast) (TIMM23), nuclear gene encoding mitochondrial protein, mRNA.	0.0980056	0.635478	0.262252	0.0441567	0.180556	0.129617	0.105836
C1ORF135	chromosome 1 open reading frame 135 (C1orf135), mRNA.	0.170303	0.580057	0.0972203	0.613476	0.404	0.0354173	0.105836
PSAT1	phosphoserine aminotransferase 1 (PSAT1), transcript variant 1, mRNA.	0.268874	0.288455	0.116998	0.479913	0.34058	0.0441971	0.10707
LOC653086	PREDICTED: similar to RAN-binding protein 2-like 1 isoform 2, transcript variant 3 (LOC653086), mRNA.	-0.341968	0.341804	-0.490512	0.0490954	-0.404026	0.0802407	0.107519
ABI1	abl-interactor 1 (ABI1), transcript variant 3, mRNA.	-0.169375	0.523875	-0.356305	0.0469249	-0.075573	0.655875	0.107519
AMY1A	amylase, alpha 1A (salivary) (AMY1A), transcript variant 1, mRNA.	-0.369731	0.227665	-0.301876	0.138523	-0.408471	0.0466993	0.108024
ACTN4	actinin, alpha 4 (ACTN4), mRNA.	-0.292806	0.298346	-0.211635	0.246538	-0.398265	0.0354173	0.108064
HSD17B4	hydroxysteroid (17-beta) dehydrogenase 4 (HSD17B4), mRNA.	-0.04238	0.882797	-0.155399	0.221949	-0.260793	0.0457566	0.108207
BTF3L4	basic transcription factor 3-like 4 (BTF3L4), mRNA.	0.117302	0.523875	0.244049	0.0485791	0.192315	0.0917747	0.109257
PTPLAD2	protein tyrosine phosphatase-like A domain containing 2 (PTPLAD2), mRNA.	-0.221971	0.319791	-0.319217	0.0417671	-0.182447	0.193497	0.109269
TUBB3	tubulin, beta 3 (TUBB3), mRNA.	-0.0850055	0.763864	-0.0809792	0.600425	-0.31786	0.0389333	0.110237
TRAF1	TNF receptor-associated factor 1 (TRAF1), mRNA.	-0.394035	0.460856	-0.206308	0.557673	-0.738795	0.0375227	0.113818
LOC388339	PREDICTED: similar to ribosomal protein, transcript variant 4 (LOC388339), mRNA.	0.0946329	0.632557	0.144878	0.209522	0.252244	0.0348675	0.11396
CCDC23	coiled-coil domain containing 23 (CCDC23), mRNA.	0.106538	0.764782	0.28671	0.134678	0.37907	0.0486562	0.114017
C17ORF58	PREDICTED: chromosome 17 open reading frame 58, transcript variant 4 (C17orf58), mRNA.	0.178044	0.502441	0.0449272	0.808137	0.337022	0.0477167	0.114311
ZNF364	zinc finger protein 364 (ZNF364), mRNA.	-0.0923748	0.73019	-0.06302	0.681584	-0.304448	0.0412776	0.114341
HEXB	hexosaminidase B (beta polypeptide) (HEXB), mRNA.	0.112485	0.459108	0.215975	0.0397167	0.120227	0.199537	0.114364
COBRA1	cofactor of BRCA1 (COBRA1), mRNA.	0.128541	0.762474	0.475364	0.0487892	0.274913	0.204394	0.11458
VARS	PREDICTED: valyl-tRNA synthetase, transcript variant 5 (VARS), mRNA.	0.0738826	0.759858	0.274022	0.0471478	0.0980895	0.433205	0.116019
LOC100132715	PREDICTED: misc_RNA (LOC100132715), miscRNA.	0.154361	0.469951	0.243461	0.0871873	0.277066	0.047374	0.116041
DAPP1	dual adaptor of phosphotyrosine and 3-phosphoinositides (DAPP1), mRNA.	-0.0633101	0.79842	-0.264392	0.0490954	-0.097885	0.424014	0.119094
TUSC4	tumor suppressor candidate 4 (TUSC4), mRNA.	0.226577	0.393777	0.202638	0.241676	0.378366	0.0349946	0.120078
C12ORF41	chromosome 12 open reading frame 41 (C12orf41), mRNA.	0.0984171	0.726739	0.199456	0.189	0.317275	0.0416278	0.12056
HMGCS1	3-hydroxy-3-methylglutaryl-Coenzyme A synthase 1 (soluble) (HMGCS1), transcript variant 2, mRNA.	-0.219785	0.601793	-0.288419	0.251201	-0.546456	0.0359947	0.122302
ARHGAP17	Rho GTPase activating protein 17 (ARHGAP17), transcript variant 2, mRNA.	-0.1262	0.701737	-0.387257	0.0487999	-0.206239	0.240577	0.126111
RPL19	ribosomal protein L19 (RPL19), mRNA.	0.119757	0.746028	0.412876	0.0499585	0.1577	0.410804	0.127788
CTXN1	cortexin 1 (CTXN1), mRNA.	-0.141883	0.699554	-0.225071	0.272363	-0.432627	0.0401063	0.128074
ACTR3	ARP3 actin-related protein 3 homolog (yeast) (ACTR3), mRNA.	-0.123712	0.544387	-0.0958712	0.44878	-0.267368	0.0392399	0.129926
LOC389787	PREDICTED: similar to Translationally-controlled tumor protein (TCTP) (p23) (Histamine-releasing factor) (HRF) (Fortilin) (LOC389787), mRNA.	0.192419	0.417484	0.209022	0.178327	0.325981	0.0397377	0.130899
STAG3L3	stromal antigen 3-like 3 (STAG3L3), mRNA.	-0.206211	0.487278	-0.276601	0.145932	-0.387807	0.0437876	0.135062
NDUFAF2	NADH dehydrogenase (ubiquinone) 1 alpha subcomplex, assembly factor 2 (NDUFAF2), mRNA.	0.271086	0.319791	0.166131	0.346464	0.35799	0.0480868	0.136225
PRO1853	hypothetical protein PRO1853 (PRO1853), transcript variant 1, mRNA.	-0.526668	0.322693	-0.470388	0.180206	-0.703164	0.0482598	0.140586
SPATS2	spermatogenesis associated, serine-rich 2 (SPATS2), mRNA.	-0.291632	0.329871	-0.275554	0.163177	-0.390885	0.0493346	0.140586
ORMDL1	ORM1-like 1 (S. cerevisiae) (ORMDL1), mRNA.	0.154195	0.382735	0.142798	0.21694	0.239534	0.0435573	0.141996
WRB	tryptophan rich basic protein (WRB), mRNA.	0.165876	0.487278	0.206468	0.176593	0.311971	0.0443497	0.143107
UGP2	UDP-glucose pyrophosphorylase 2 (UGP2), transcript variant 1, mRNA.	0.116765	0.687261	0.186532	0.253398	0.335753	0.0455886	0.14327
TGFBI	transforming growth factor, beta-induced, 68kDa (TGFBI), mRNA.	-0.0799494	0.783288	-0.149924	0.31662	-0.299761	0.0493594	0.145419
SETD3	SET domain containing 3 (SETD3), transcript variant 2, mRNA.	0.109398	0.577888	0.166959	0.164539	0.237541	0.0498974	0.149675
FTHL7	ferritin, heavy polypeptide-like 7 (FTHL7) on chromosome 13.	0.223814	0.369162	0.214249	0.183795	0.320629	0.0499686	0.150825
LOC100128525	PREDICTED: similar to hCG1641472 (LOC100128525), mRNA.	0.292014	0.422827	0.223817	0.341863	0.48232	0.0463569	0.151912
SLC22A4	solute carrier family 22 (organic cation/ergothioneine transporter), member 4 (SLC22A4), mRNA.	0.273052	0.388822	0.213266	0.30175	0.416505	0.0478315	0.153702
TXNIP	thioredoxin interacting protein (TXNIP), mRNA.	0.288658	0.502441	0.33785	0.210767	0.548294	0.0472089	0.155371
ZNF274	zinc finger protein 274 (ZNF274), transcript variant ZNF274b, mRNA.	0.165341	0.524976	0.168316	0.302909	0.333515	0.0460147	0.156695
MARCH4	membrane-associated ring finger (C3HC4) 4 (MARCH4), mRNA.	-0.085579	0.762595	-0.19849	0.186007	-0.496697	0.00374249	#N/A
MARCH3	PREDICTED: membrane-associated ring finger (C3HC4) 3 (MARCH3), mRNA.	0.0610008	0.868351	-0.569011	0.00404676	-0.396591	0.0227113	#N/A
